# Supplementary material for: Incorporating variability in simulations of seasonally forced phenology using integral projection models
Source: Ecol Evol. 2017 Nov 26;8(1):162–75. doi: 10.1002/ece3.3590 (PMC5756895; doi:10.1002/ece3.3590)
Supplement: Supplementary file 4 [file ECE3-8-162-s004.zip]

Archive with 15 entries (15 files):
- IMAPfunctionfixedLCPredFlight10.R
- IMAPfunctionNewJ2v2.R
- IMAPIBM5.R
- IMAPmodrunfixedLCPredFlight10.R
- JasperDailyMax2.csv
- JasperDailyMin2.csv
- JasperDailyTempsMetadata.txt
- MaxDailyT08to16JunOctVal.csv
- mee.bst
- MinDailyT08to16JunOctVal.csv
- PhenologyTemp08to16JunOctVal2.csv
- SPE11AppendixS1.tex
- SPE11AppendixS2.tex
- SPE11AppendixS3.tex
- SPEcology.bib
