# Supplementary material for: Incorporating variability in simulations of seasonally forced phenology using integral projection models
Source: Ecol Evol. 2017 Nov 26;8(1):162–75. doi: 10.1002/ece3.3590 (PMC5756895; doi:10.1002/ece3.3590)
Supplement: Supplementary file 4 [file ECE3-8-162-s004.zip › JasperDailyTempsMetadata.txt]

The files JasperDailyMin2.csv and JasperDailyMax2.csv contain daily temperature minimums and maximums recorded at the Jasper Warden Station in
Jasper National Park (Alberta, Canada Latitude 52.93, Longitude -118.03, elevation 1020 m). Each element in each file is the daily temperature 
record in degrees centigrade for each day starting on July 15th 2014 and ending with September 30th 2015 (443 days). There is no header for the 
single column (headers contain variable names).
