# Supplementary material for: Incorporating variability in simulations of seasonally forced phenology using integral projection models
Source: Ecol Evol. 2017 Nov 26;8(1):162–75. doi: 10.1002/ece3.3590 (PMC5756895; doi:10.1002/ece3.3590)
Supplement: Supplementary file 4 [file ECE3-8-162-s004.zip › MaxDailyT08to16JunOctVal.csv]

	Name	ID	Latitude.y	Longitude.y	Elevation.y	Year.Month.Day	TMax...C..1	TMax...C..2	TMax...C..3	TMax...C..4	TMax...C..5	TMax...C..6	TMax...C..7	TMax...C..8	TMax...C..9	TMax...C..10	TMax...C..11	TMax...C..12	TMax...C..13	TMax...C..14	TMax...C..15	TMax...C..16	TMax...C..17	TMax...C..18	TMax...C..19	TMax...C..20	TMax...C..21	TMax...C..22	TMax...C..23	TMax...C..24	TMax...C..25	TMax...C..26	TMax...C..27	TMax...C..28	TMax...C..29	TMax...C..30	TMax...C..31	TMax...C..32	TMax...C..33	TMax...C..34	TMax...C..35	TMax...C..36	TMax...C..37	TMax...C..38	TMax...C..39	TMax...C..40	TMax...C..41	TMax...C..42	TMax...C..43
1	93	NA	54.0498166	-119.9786668	1600	2007/06/15	14.36	10.8	13.31	12.24	8.98	14.44	13.74	13.33	11.16	11.4	12.83	18.3	18.81	18.62	18.68	12.41	13.79	17.9	16.77	22.03	23.06	17.32	17.17	13.61	14.58	18.64	23.46	27.39	30.2	26.7	21.86	20.74	21.89	21.01	16.59	16.16	16.79	22.58	18.98	11.92	18.45	23.13	24.85
2	100	NA	54.05569993	-119.9673001	1600	2007/06/15	14.36	10.81	13.31	12.23	8.98	14.44	13.73	13.32	11.15	11.4	12.82	18.3	18.81	18.62	18.68	12.41	13.77	17.89	16.76	22.02	23.07	17.3	17.16	13.59	14.57	18.63	23.45	27.39	30.19	26.69	21.84	20.73	21.89	21.02	16.58	16.15	16.78	22.58	18.99	11.9	18.44	23.13	24.85
3	99	NA	54.10373326	-119.9842668	1382	2007/06/15	15.73	12.26	14.98	13.92	10.55	16.1	15.59	15.09	13.04	12.92	14.65	19.93	20.33	19.9	20.05	14.13	15.59	19.46	18.24	23.27	24.03	18.99	18.65	15.12	16.13	20.12	24.95	28.55	31.6	28.1	23.21	21.82	23	21.98	17.89	17.61	18.45	23.73	20.17	13.59	20.03	24.31	26.08
4	94	NA	53.98048326	-119.8391834	1764	2007/06/15	13.29	9.83	12.17	11.04	7.89	13.39	12.56	12.14	9.92	10.3	11.52	17.22	17.8	17.8	17.77	11.24	12.6	16.89	15.85	21.24	22.35	16.32	16.23	12.73	13.6	17.7	22.5	26.6	29.31	25.83	21.13	20.17	21.2	20.28	15.82	15.18	15.64	21.68	18.06	10.86	17.42	22.21	23.9
5	95	NA	53.95789993	-119.8016168	1695	2007/06/15	13.73	10.22	12.7	11.58	8.38	13.99	13.2	12.72	10.57	10.77	12.09	17.75	18.32	18.29	18.25	11.79	13.24	17.46	16.39	21.73	22.69	16.94	16.77	13.28	14.17	18.24	23.04	27.06	29.82	26.37	21.71	20.61	21.63	20.65	16.33	15.7	16.23	22.01	18.4	11.46	18	22.67	24.25
6	109	NA	54.11393326	-119.9057668	1373	2007/06/15	15.8	12.31	15.06	14.01	10.62	16.21	15.71	15.18	13.15	12.99	14.73	20.01	20.42	20.01	20.15	14.22	15.73	19.58	18.35	23.36	24.09	19.12	18.76	15.24	16.25	20.23	25.06	28.64	31.71	28.21	23.33	21.91	23.08	22.04	18	17.71	18.57	23.8	20.25	13.71	20.15	24.39	26.15
7	92	NA	54.13984993	-119.9281001	1439	2007/06/15	15.37	11.88	14.49	13.5	10.15	15.59	15.06	14.63	12.51	12.53	14.19	19.49	19.89	19.47	19.66	13.68	15.07	18.99	17.8	22.84	23.82	18.48	18.22	14.66	15.67	19.66	24.52	28.15	31.18	27.64	22.67	21.44	22.63	21.7	17.44	17.2	17.98	23.44	19.86	13.1	19.56	23.91	25.74
8	77	NA	54.10379993	-119.8914168	1403	2007/06/15	15.61	12.09	14.82	13.78	10.4	16	15.47	14.95	12.91	12.78	14.49	19.79	20.22	19.84	19.97	13.99	15.49	19.38	18.16	23.21	23.96	18.91	18.57	15.04	16.05	20.04	24.87	28.5	31.53	28.03	23.17	21.78	22.94	21.92	17.84	17.52	18.35	23.66	20.1	13.5	19.94	24.24	26
9	96	NA	54.01769993	-119.7889501	1379	2007/06/15	15.82	12.09	15.11	13.98	10.57	16.53	15.93	15.21	13.35	12.94	14.72	20.03	20.59	20.35	20.3	14.24	16.05	19.88	18.63	23.74	23.94	19.49	19	15.54	16.55	20.51	25.29	29.02	31.97	28.62	24.02	22.25	23.34	22.19	18.44	17.91	18.8	23.93	20.41	14	20.45	24.76	26.36
10	108	NA	54.14178326	-119.9097334	1524	2007/06/15	14.86	11.32	13.8	12.82	9.52	14.88	14.26	13.9	11.7	11.94	13.44	18.83	19.27	18.96	19.11	12.97	14.27	18.31	17.16	22.31	23.45	17.72	17.58	13.98	14.99	19.02	23.87	27.67	30.57	27.03	22.05	20.97	22.18	21.33	16.87	16.58	17.27	22.98	19.39	12.36	18.87	23.44	25.26
11	76	NA	54.17424993	-119.9321001	1505	2007/06/15	14.96	11.45	13.91	12.98	9.66	14.95	14.39	14.06	11.84	12.08	13.62	18.96	19.35	18.97	19.18	13.12	14.4	18.39	17.24	22.33	23.53	17.81	17.67	14.06	15.07	19.09	23.96	27.68	30.64	27.07	22.03	20.97	22.19	21.37	16.88	16.68	17.39	23.07	19.47	12.48	18.97	23.47	25.33
12	107	NA	54.10499993	-119.8284834	1365	2007/06/15	15.87	12.31	15.15	14.09	10.67	16.38	15.86	15.28	13.29	13.05	14.81	20.09	20.54	20.16	20.26	14.31	15.91	19.75	18.5	23.53	24.12	19.31	18.9	15.4	16.41	20.39	25.2	28.8	31.85	28.38	23.56	22.05	23.21	22.13	18.18	17.84	18.72	23.88	20.33	13.88	20.31	24.54	26.24
13	101	NA	54.03463326	-119.7540168	1443	2007/06/15	15.4	11.72	14.6	13.51	10.13	15.98	15.35	14.71	12.77	12.5	14.19	19.56	20.12	19.89	19.88	13.74	15.44	19.36	18.13	23.29	23.74	18.93	18.53	15.05	16.03	20.03	24.81	28.57	31.51	28.11	23.45	21.88	22.96	21.87	17.95	17.45	18.26	23.61	20.06	13.46	19.92	24.3	25.98
14	97	NA	54.0932666	-119.8035668	1291	2007/06/15	16.37	12.77	15.77	14.64	11.19	17.05	16.54	15.86	13.98	13.56	15.4	20.65	21.13	20.75	20.79	14.89	16.63	20.39	19.12	24.11	24.41	19.99	19.49	16.02	17.04	21	25.79	29.36	32.43	29.01	24.28	22.55	23.7	22.53	18.79	18.4	19.36	24.27	20.75	14.54	20.95	25.11	26.69
15	106	NA	54.0952166	-119.7500834	1244	2007/06/15	16.67	13.03	16.14	14.97	11.49	17.47	16.97	16.22	14.4	13.86	15.75	20.98	21.49	21.12	21.13	15.24	17.07	20.78	19.48	24.46	24.56	20.41	19.83	16.39	17.42	21.38	26.14	29.7	32.78	29.38	24.73	22.84	23.99	22.76	19.17	18.73	19.75	24.59	21.07	14.94	21.34	25.45	27.02
16	104	NA	54.08974993	-119.7440668	1295	2007/06/15	16.34	12.68	15.74	14.61	11.14	17.09	16.57	15.84	14	13.51	15.37	20.62	21.13	20.79	20.8	14.87	16.68	20.43	19.14	24.14	24.34	20.04	19.5	16.05	17.08	21.03	25.81	29.4	32.45	29.05	24.38	22.57	23.71	22.52	18.84	18.41	19.38	24.34	20.82	14.57	20.99	25.15	26.76
17	102	NA	54.04343326	-119.6892834	1500	2007/06/15	15.04	11.39	14.16	13.08	9.74	15.53	14.87	14.27	12.27	12.12	13.71	19.15	19.72	19.55	19.53	13.3	14.92	18.92	17.72	22.94	23.56	18.47	18.13	14.65	15.6	19.62	24.41	28.23	31.13	27.71	23.03	21.61	22.68	21.62	17.58	17.05	17.79	23.3	19.74	12.99	19.47	23.92	25.63
18	73	NA	54.2563666	-119.8668668	1190	2007/06/15	17.06	14.38	16.83	15.54	12.14	17.16	17.13	16.65	14.65	14.54	16.44	21.4	21.47	20.52	21	15.78	17.31	20.65	19.54	23.69	24.77	20.09	19.83	16	17.4	21.41	26.09	29.31	32.47	28.9	23.36	22.34	23.58	22.42	18.52	18.85	19.97	24.63	21.63	14.95	21.19	24.74	28.13
19	105	NA	54.1020666	-119.6976168	1371	2007/06/15	15.85	12.19	15.13	14.07	10.62	16.48	15.94	15.28	13.37	13	14.77	20.07	20.59	20.27	20.3	14.3	16.03	19.86	18.58	23.64	24.07	19.44	18.98	15.5	16.51	20.49	25.28	28.89	31.94	28.5	23.76	22.14	23.28	22.14	18.3	17.9	18.81	23.98	20.44	13.99	20.41	24.63	26.35
20	103	NA	54.07693326	-119.6619668	1437	2007/06/15	15.44	11.76	14.64	13.58	10.17	16.03	15.42	14.78	12.84	12.56	14.24	19.61	20.16	19.92	19.92	13.81	15.51	19.42	18.18	23.32	23.82	18.99	18.58	15.1	16.09	20.09	24.88	28.59	31.56	28.14	23.44	21.9	22.99	21.88	17.97	17.5	18.33	23.65	20.09	13.53	19.98	24.3	26
21	47	NA	54.3860666	-119.9495668	1282	2007/06/15	16.42	14.02	16.29	14.98	11.7	16.28	16.35	16.08	13.92	14.01	16.01	20.84	20.7	19.51	20.19	15.19	16.54	19.87	18.79	22.77	24.45	19.32	19.18	15.21	16.65	20.61	25.4	28.35	31.7	28.08	22.17	21.55	22.73	21.74	17.55	18.21	19.35	24.14	21.14	14.27	20.44	23.82	27.64
22	98	NA	54.1070666	-119.6571001	1260	2007/06/15	16.59	12.88	16.06	14.9	11.38	17.47	16.95	16.16	14.38	13.77	15.66	20.91	21.45	21.11	21.08	15.17	17.12	20.81	19.52	24.48	24.51	20.45	19.84	16.41	17.45	21.41	26.16	29.72	32.79	29.41	24.78	22.84	23.99	22.73	19.19	18.74	19.77	24.5	20.99	14.97	21.37	25.46	26.93
23	74	NA	54.23838326	-119.7104668	1436	2007/06/15	15.39	11.92	14.39	13.67	10.23	15.52	15.1	14.77	12.58	12.62	14.31	19.56	19.87	19.32	19.66	13.78	15.16	19.01	17.8	22.67	23.94	18.5	18.28	14.68	15.69	19.64	24.57	27.94	31.18	27.53	22.33	21.28	22.51	21.61	17.27	17.26	18.08	23.58	19.97	13.18	19.59	23.7	25.82
24	75	NA	54.07908326	-119.5449834	1524	2007/06/15	14.87	11.26	13.98	12.93	9.58	15.39	14.71	14.11	12.09	11.97	13.49	19.02	19.59	19.44	19.42	13.14	14.72	18.77	17.61	22.83	23.56	18.33	18.01	14.54	15.46	19.5	24.29	28.09	31.01	27.58	22.9	21.58	22.61	21.51	17.46	16.91	17.61	23.1	19.5	12.84	19.31	23.73	25.36
25	40	NA	54.51933326	-119.8595168	1178	2007/06/15	17.24	15.83	18.23	15.82	12.81	16.95	17.2	16.95	14.76	15.05	17.26	21.67	21.47	19.88	20.63	16.21	18.1	20.85	19.64	22.88	25.16	20.15	19.91	15.27	17.63	22.07	26.47	28.78	32.07	28.55	21.65	21.88	22.84	21.44	17.67	19.1	21	24.71	18.71	15.53	21.12	23.36	24.71
26	39	NA	54.72763326	-119.9982668	990	2007/06/15	18.52	17.36	19.58	17.17	14.19	17.94	18.38	18.07	16.14	16.27	18.51	22.29	22.49	20.76	21.57	17.42	19.86	22.25	21.34	23.99	25.93	21.73	21.37	15.93	19.44	24.23	28.24	30.31	33.26	29.97	22.71	23.84	24.1	22.14	19.08	20.72	22.92	25.78	19.41	17.32	22.34	23.67	25.26
27	64	NA	54.5478666	-119.7538001	1223	2007/06/15	16.85	15.12	17.43	15.7	12.38	16.44	16.9	16.64	14.52	14.63	16.79	21.1	20.98	19.36	20.26	15.85	17.87	20.61	19.4	22.58	24.95	19.94	19.71	15.08	17.39	21.77	26.2	28.45	31.83	28.31	21.38	21.58	22.56	21.19	17.4	18.86	20.75	24.48	18.48	15.3	20.91	23.15	24.48
28	78	NA	54.72349993	-119.8467168	1048	2007/06/15	18.12	16.94	19.16	16.94	13.82	17.5	18.12	17.74	15.89	15.92	18.13	21.96	22.03	20.25	21.11	17.06	19.63	21.97	20.99	23.53	25.72	21.34	21.04	15.55	19.07	23.87	27.68	29.93	32.79	29.69	22.35	23.34	23.65	21.66	18.63	20.28	22.63	25.52	19.12	16.99	22.03	23.56	24.96
29	23	NA	54.8708666	-119.9037501	903	2007/06/15	19.59	18.38	20.15	18.07	15.01	18.16	18.72	18.45	16.99	16.84	19.11	21.26	22.81	20.96	22	17.93	20.31	22.66	22.02	24.67	26.07	22.33	21.91	16.22	20.17	25.01	29.24	31.11	33.82	30.57	23.19	24.99	24.76	22.88	19.79	21.52	23.66	26	19.84	17.95	22.76	23.59	25.53
30	63	NA	54.63599993	-119.6023501	1066	2007/06/15	17.88	16.58	18.83	17.21	13.57	17.23	18.34	17.69	16.1	15.76	17.87	21.76	21.66	19.83	20.78	16.99	19.69	21.95	20.84	23.29	25.8	21.16	20.88	15.47	18.85	23.72	27.31	29.77	32.5	29.65	22.2	22.91	23.34	21.36	18.36	20.02	22.57	25.39	19.09	16.86	21.98	23.76	25.01
31	24	NA	54.99174993	-119.8630668	817	2007/06/15	20.88	19.84	21.13	18.57	15.81	18.96	18.85	19.16	17.5	17.29	19.64	20	23.42	21.98	22.99	18.43	20.67	23.11	22.63	25.88	26.24	22.99	22.48	17.04	20.91	25.89	30.88	32.14	34.75	31.06	23.72	26.18	25.56	24.04	20.53	22.58	24.41	26.25	20.16	18.55	23.39	23.14	26.03
32	90	NA	54.55398326	-119.4081168	1371	2007/06/15	15.52	12.89	14.87	14.88	11.04	15.18	15.83	15.68	13.42	13.33	15.39	20.01	19.76	18.21	19.42	14.7	16.61	19.63	18.4	21.8	24.33	19.1	18.88	14.73	16.33	20.37	25.14	27.28	31.19	27.34	20.76	20.6	21.86	20.68	16.62	17.89	19.39	23.04	25.56	14.22	20.08	22.6	26.75
33	41	NA	54.7984166	-119.6415168	821	2007/06/15	19.98	18.89	20.88	18.81	15.54	18.66	19.59	18.96	17.72	17.48	19.6	22.14	23.34	21.42	22.42	18.55	21	23.29	22.49	24.95	26.71	22.78	22.33	16.58	20.59	25.54	29.27	31.5	34.17	31.04	23.71	25.17	25.22	22.98	20.19	21.74	24.12	26.58	20.38	18.44	23.22	24.5	25.96
34	42	NA	54.6619666	-119.4846834	1016	2007/06/15	18.27	17.14	19.32	17.88	14.13	17.37	18.89	18.08	16.75	16.22	18.28	22	21.79	19.82	20.84	17.36	20.11	22.29	21.21	23.52	26.12	21.45	21.24	15.57	19.25	24.18	27.53	30.17	32.7	30.04	22.48	23.32	23.63	21.52	18.62	20.32	23.01	26.05	19.53	17.24	22.26	24.1	25.32
35	68	NA	54.45479993	-119.2563501	1279	2007/06/15	15.84	13.94	16.32	15.43	11.34	16.57	16.97	16.23	14.27	13.81	15.31	20.47	20.59	19.68	20.18	15.37	18.14	20.92	19.36	22.81	25.23	20.04	19.46	15.73	17.21	21.85	26.13	28.26	32.24	28	21.57	20.93	23.02	20.83	17.55	18.55	20.43	23.62	26.2	15.31	21.03	23.43	27.28
36	16	NA	55.1948666	-119.9823501	863	2007/06/15	20.26	19.27	20.42	18	15.03	17.98	18.37	18.6	16.63	17.13	19.26	19.84	22.66	21.27	22.27	17.59	20.01	22.45	22.13	25.09	25.53	22.38	21.86	16.28	20.29	25.25	29.74	31.43	34.14	30.35	23.21	25.56	25.21	23.62	20.15	21.94	23.82	25.65	19.79	17.98	22.85	23.2	25.38
37	67	NA	54.43649993	-119.1739501	1128	2007/06/15	16.67	15.1	17.6	16.49	12.31	17.83	18.19	17.24	15.44	14.7	16.01	21.37	21.57	20.85	21.22	16.46	19.35	22	20.31	23.72	26.03	21.08	20.34	16.77	18.15	23.02	27.05	29.09	33.2	28.7	22.46	21.62	23.99	21.32	18.52	19.4	21.45	24.43	27	16.4	21.99	24.12	28.13
38	85	NA	55.30129993	-119.9820668	887	2007/06/15	19.77	18.76	19.93	17.77	14.33	16.95	18.23	18.33	15.95	17.36	19.19	20.12	22.05	20.61	21.82	16.81	19.69	22.04	21.81	24.4	25.11	22.02	21.45	15.67	19.84	24.76	28.52	30.83	33.68	29.84	22.98	25.06	25.11	23.3	19.89	21.39	23.42	25.32	19.65	17.6	22.47	23.69	24.94
39	49	NA	54.91144993	-119.5498168	748	2007/06/15	20.76	19.62	21.28	19.12	16.11	19.08	19.64	19.23	18.07	17.9	20.07	21.69	23.84	21.96	22.96	18.93	21.26	23.63	23.05	25.63	26.91	23.33	22.81	17.03	21.17	26.11	30.17	32.1	34.84	31.46	24.22	26.07	25.89	23.75	20.88	22.44	24.58	26.91	20.71	18.93	23.64	24.52	26.35
40	48	NA	54.75334993	-119.3801834	1022	2007/06/15	18.28	17.26	19.33	18.21	14.25	17.27	19.2	18.22	17.17	16.28	18.29	22.19	21.4	19.39	20.41	17.31	20.22	22.25	21.23	23.29	26.2	21.29	21.23	15.29	19.24	24.23	27.3	30.22	32.33	30.19	22.3	23.26	23.33	21.29	18.33	20.25	23.19	25.9	19.36	17.24	22.23	24.2	25.14
41	45	NA	55.4353166	-119.9754168	887	2007/06/15	19.36	18.45	19.79	17.65	13.84	16.03	18.32	18.41	15.26	17.67	19.3	20.58	21.68	20.35	21.74	16.15	19.46	21.78	21.61	23.95	24.77	21.8	21.22	15.29	19.53	24.44	27.57	30.44	33.47	29.4	22.92	24.73	25.25	23.39	19.77	21.04	23.29	25.12	19.8	17.39	22.3	24.42	24.67
42	83	NA	55.39519993	-119.9335501	825	2007/06/15	19.99	19.03	20.29	18.15	14.5	16.87	18.74	18.78	16	18.02	19.71	20.87	22.29	20.89	22.17	16.91	19.98	22.31	22.13	24.54	25.33	22.32	21.74	15.85	20.1	25.01	28.36	31.03	33.97	30.01	23.35	25.3	25.63	23.75	20.3	21.61	23.75	25.66	20.16	17.92	22.8	24.56	25.22
43	15	NA	55.4309166	-119.9644001	872	2007/06/15	19.49	18.58	19.9	17.77	13.98	16.19	18.43	18.5	15.41	17.77	19.4	20.67	21.81	20.47	21.84	16.3	19.57	21.89	21.73	24.07	24.88	21.92	21.34	15.41	19.65	24.56	27.72	30.57	33.59	29.53	23.02	24.86	25.35	23.49	19.9	21.16	23.39	25.24	19.89	17.51	22.42	24.49	24.79
44	84	NA	55.4292166	-119.9541334	868	2007/06/15	19.53	18.61	19.93	17.8	14.02	16.24	18.46	18.53	15.46	17.8	19.43	20.7	21.85	20.5	21.88	16.34	19.6	21.93	21.76	24.11	24.92	21.95	21.37	15.45	19.69	24.59	27.76	30.6	33.62	29.57	23.06	24.89	25.38	23.51	19.92	21.19	23.43	25.28	19.91	17.54	22.44	24.51	24.83
45	66	NA	54.65964993	-119.1613168	1088	2007/06/15	17.43	16.06	18.88	17.26	13.17	16.9	18.43	17.38	15.96	15.52	17.41	21.46	21.59	19.71	20.76	16.96	19.81	22.06	20.66	23.24	25.72	21.19	20.78	15.59	18.67	23.62	27	29.54	32.56	29.37	22.4	22.52	23.53	21.07	18.56	19.74	22.34	26.73	19.73	16.82	21.86	23.88	25.23
46	26	NA	54.91943326	-119.3562001	728	2007/06/15	20.84	19.56	21.47	19.4	16.38	19.02	20	19.16	18.31	18.3	20.41	22.35	24.15	21.94	23.06	19.18	21.53	23.8	23.24	25.41	27.04	23.51	22.91	16.89	21.29	26.15	29.71	32.01	34.85	31.6	24.5	26.12	26.15	23.65	21.11	22.39	24.64	27.24	20.98	19.13	23.61	25.1	26.42
47	25	NA	55.03379993	-119.4522168	705	2007/06/15	21.23	20.06	21.25	19.36	16.46	19.1	19.67	19.23	18.33	18.39	20.56	21.75	24.12	22.08	23.07	19.08	21.31	23.77	23.51	25.77	27.06	23.63	23.06	16.98	21.49	26.45	30.25	32.34	35.11	31.73	24.64	26.65	26.36	24.15	21.38	22.78	24.82	27.18	20.91	19.25	23.82	24.98	26.53
48	52	NA	54.83518326	-119.1801168	874	2007/06/15	19.05	18	21.07	18.59	14.74	17.44	19.48	18.1	17.05	17.18	19.31	21.86	23.16	20.59	21.99	18.45	21.04	23.17	21.98	24.26	26.31	22.5	21.84	16.1	20.02	25.07	28.28	30.81	33.7	30.63	23.67	24.32	24.89	22.17	20.1	21.02	23.64	26.63	20.32	18.12	22.69	24.59	25.63
49	50	NA	54.72958326	-118.9800168	928	2007/06/15	18.05	17.23	21.42	18.17	13.66	16.39	19.18	17.39	16.12	16.68	18.93	21.41	23	20	21.7	18.41	21	23.04	21.37	23.78	25.84	22.18	21.3	15.82	19.34	24.63	27.68	30.24	33.28	30.17	23.61	23.42	24.41	21.47	20.05	20.38	23.17	26.7	20.29	17.73	22.26	24.33	25.41
50	69	NA	54.47894993	-118.6997001	1023	2007/06/15	17.34	15.64	18.41	17.25	12.88	18.26	18.74	17.44	16.11	15.34	16.48	21.47	22.27	21.38	21.88	17.34	20.31	22.19	20.85	23.57	25.74	21.34	20.72	16.87	18.25	23.19	27.04	29.35	33.08	29.45	23.69	22.44	24.55	21.82	19.88	20.06	22.04	24.54	27.37	17.2	21.96	24.47	28.29
51	14	NA	55.53843326	-119.7227001	880	2007/06/15	19.04	18.25	19.7	17.67	13.63	15.24	18.49	18.81	14.92	17.82	19.53	20.99	21.64	20.45	22.31	15.51	19.3	21.67	21.62	23.79	24.71	21.72	21.16	15.16	19.27	24.22	26.93	30.21	33.54	29.21	23.39	24.69	25.52	23.82	19.37	20.81	23.44	24.89	19.96	17.2	22.16	25.2	24.58
52	9	NA	55.76904993	-119.8892001	831	2007/06/15	19.53	18.75	20.22	18	13.62	15.63	18.5	18.73	14.57	18.48	19.73	21.01	21.57	20.47	21.59	16.14	19.37	21.69	21.61	23.8	24.37	21.94	20.98	15.52	19.89	24.43	27.02	30.51	33.43	29.02	22.69	24.74	25.82	23.88	20.45	21.2	23.4	25.04	20.67	17.6	22.56	25.1	24.7
53	65	NA	54.59503326	-118.6373001	884	2007/06/15	18.68	16.94	20.14	18.24	14.32	18.45	19.6	18	16.97	16.69	18.16	22.08	23.3	21.65	22.57	18.41	21.14	22.96	21.8	24.19	26.39	22.34	21.47	16.96	19.38	24.35	27.78	30.24	33.77	30.36	24.41	23.73	25.38	22.54	20.66	21.08	23.13	27.86	20.86	18.18	22.55	24.99	26.36
54	87	NA	54.9144166	-118.9097668	688	2007/06/15	21.45	19.49	22	19.93	17.55	19.48	20.56	19.53	19.01	19.12	20.82	23.42	25.04	22.56	23.81	19.27	22.02	24.31	23.71	25.66	27.56	24.16	23.73	17.07	22.15	26.52	29.62	32.17	35.44	31.87	24.94	26.77	27.26	23.9	21.48	22.69	24.88	28.24	21.59	19.69	23.81	25.87	26.83
55	10	NA	55.71843326	-119.6937334	792	2007/06/15	19.93	19	20.41	18.35	13.98	16.05	18.85	19.2	15.26	18.78	20.1	21.49	22.01	20.87	22.35	16.39	19.84	22.08	22.04	24.31	24.98	22.32	21.35	15.91	20.09	24.7	27.42	30.78	33.92	29.5	23.53	25.19	26.12	24.23	20.35	21.53	23.8	25.21	20.97	17.78	22.77	25.49	25.04
56	82	NA	55.54289993	-119.4876334	846	2007/06/15	19.76	18.54	19.94	17.96	13.78	16.13	18.56	18.72	15.57	18.34	19.68	21.22	21.88	20.45	22.33	16.05	19.78	21.96	21.87	24.24	25.13	22.06	21.42	15.43	19.6	24.46	27.39	30.43	33.71	29.57	23.56	24.99	25.65	23.66	19.73	21.22	23.44	24.96	20.25	17.41	22.35	25	24.77
57	51	NA	54.7806666	-118.7087501	785	2007/06/15	19.76	18.25	21.44	19.02	15.52	18.25	20.05	18.36	17.57	17.77	19.67	22.45	23.99	21.52	22.91	19.05	21.61	23.59	22.49	24.68	26.63	23.11	22.24	16.73	20.44	25.35	28.42	31.05	34.35	30.91	24.52	24.82	25.87	22.83	20.92	21.6	23.92	27.62	21.12	18.73	22.99	25.25	26.27
58	4	NA	55.2773166	-119.1897501	731	2007/06/15	20.79	19.41	20.52	19.06	16.04	18.38	19.36	18.45	17.98	18.46	20.4	22.1	23.74	21.39	22.6	18.48	20.85	23.3	23.3	24.91	26.6	23.26	22.59	16.15	21.05	25.82	28.89	31.56	34.52	31.27	24.39	26.25	26.25	23.61	21.07	22.06	24.24	26.77	20.74	18.84	23.2	25.36	25.91
59	27	NA	54.70104993	-118.6077668	823	2007/06/15	19.48	17.76	20.83	18.66	15.19	18.33	19.89	17.99	17.28	17.29	19.03	22.11	23.63	21.5	22.8	18.85	21.43	23.22	22.15	24.4	26.29	22.77	21.71	16.79	19.88	24.83	27.94	30.62	34.07	30.5	24.45	24.29	25.67	22.75	20.76	21.43	23.53	27.54	21.16	18.48	22.67	25.06	26.13
60	86	NA	54.9304666	-118.8368168	676	2007/06/15	21.74	19.57	22.06	20.09	17.96	19.74	20.68	19.75	19.29	19.39	20.99	23.76	25.29	22.78	24.01	19.25	22.09	24.45	23.92	25.82	27.8	24.36	24.06	17.12	22.5	26.74	29.72	32.32	35.66	32	25.06	27.09	27.63	24.05	21.59	22.87	25.01	28.45	21.69	19.89	23.94	26.08	26.96
61	71	NA	54.6581666	-118.5448334	785	2007/06/15	19.89	18.07	20.57	18.9	15.59	18.91	20.19	18.14	17.58	17.46	19.13	22.31	23.97	22.06	23.28	19.2	21.84	23.41	22.38	24.63	26.14	22.96	21.88	17.19	19.98	24.9	28.05	30.83	34.43	30.6	24.87	24.49	26.05	23.18	21.15	21.79	23.65	27.74	21.39	18.76	22.82	25.39	26.34
62	70	NA	54.49959993	-118.3801001	922	2007/06/15	18.4	16.58	18.86	18.14	13.98	18.97	19.39	17.74	16.94	16.03	17.14	21.73	22.83	22.04	22.75	18.43	21.31	22.67	21.52	23.9	25.57	21.92	21.21	17.45	18.54	23.55	27.28	29.89	33.49	30.04	25	23.32	25.33	22.76	21.2	21.07	22.77	24.86	27.66	18.17	22.3	25.08	28.43
63	28	NA	54.7798666	-118.6224001	720	2007/06/15	20.58	18.69	21.58	19.46	16.45	19.03	20.56	18.73	18.22	18.34	19.96	22.83	24.48	22.21	23.58	19.37	22.03	23.85	23.03	25.05	26.88	23.56	22.6	17.21	20.85	25.58	28.64	31.35	34.73	31.28	25.03	25.47	26.57	23.64	21.42	22.28	24.33	28.27	21.73	19.27	23.27	25.7	26.63
64	53	NA	54.6462166	-118.4319668	904	2007/06/15	18.81	17.06	19.31	18.05	14.59	18.43	19.43	17.35	16.79	16.41	17.87	21.49	22.94	21.58	22.54	18.49	21.23	22.65	21.64	23.92	25.55	22.13	21.04	16.9	18.91	23.91	27.28	29.99	33.65	30.01	24.65	23.64	25.42	22.77	20.81	21.25	22.87	27.69	20.69	18.16	22.16	24.87	26.19
65	29	NA	54.90684993	-118.6411334	640	2007/06/15	21.74	19.66	22.13	20.19	17.8	19.78	20.92	19.63	19.23	19.42	20.97	23.65	25.33	22.9	24.24	19.51	22.26	24.45	23.94	25.8	27.67	24.36	23.77	17.37	22.19	26.55	29.54	32.21	35.55	32.01	25.29	26.9	27.61	24.33	21.83	22.97	25.03	28.58	21.93	19.95	23.93	26.23	27.03
66	44	NA	55.67534993	-119.3733001	885	2007/06/15	19.81	18.12	19.65	17.59	12.87	15.88	18.07	18.34	15.17	18.66	19.32	21.18	21.21	19.83	21.96	15.56	19.7	21.49	21.36	24.14	24.78	21.74	20.82	15.28	19.19	23.84	26.82	29.86	33.38	28.97	23.46	24.52	25.36	23.1	19.2	21	22.87	23.94	20.36	16.71	21.87	24.64	24.19
67	43	NA	55.6757666	-119.3728834	885	2007/06/15	19.81	18.12	19.65	17.58	12.87	15.88	18.07	18.34	15.17	18.66	19.32	21.18	21.21	19.82	21.96	15.56	19.7	21.49	21.36	24.14	24.78	21.74	20.82	15.28	19.19	23.84	26.82	29.85	33.38	28.97	23.46	24.52	25.36	23.1	19.2	21	22.87	23.94	20.36	16.71	21.87	24.64	24.19
68	22	NA	55.09839993	-118.7332168	655	2007/06/15	21.9	19.79	21.9	20.24	17.94	19.74	20.74	19.54	19.36	19.47	21.1	23.53	25.16	22.7	24.23	19.21	22.05	24.36	24.08	25.67	27.54	24.39	23.86	17.14	22.37	26.46	29.48	32.2	35.43	32.04	24.95	27.21	27.65	24.29	21.62	22.78	25.07	28.03	21.8	19.84	23.85	26.18	26.62
69	35	NA	54.9044166	-118.5380001	648	2007/06/15	21.53	19.47	21.9	20.01	17.49	19.65	20.9	19.33	18.99	19.2	20.69	23.38	25.12	22.8	24.16	19.49	22.21	24.26	23.76	25.61	27.41	24.16	23.36	17.39	21.77	26.21	29.22	31.95	35.31	31.81	25.29	26.55	27.41	24.35	21.8	22.88	24.84	28.53	21.94	19.81	23.74	26.16	26.92
70	79	NA	56.1305166	-119.7223668	612	2007/06/15	21.61	20.53	21.42	20.42	14.85	17.48	18.48	19.96	15.18	20.16	21.39	22.19	22.93	22.09	22.48	17.82	19.9	22.62	23.33	24.6	24.93	23.56	20.47	18.02	22.31	24.7	27.14	31.79	33.96	29.81	24.43	26.83	27.8	25.63	22.21	22.93	24.79	25.95	23.05	18.7	23.62	26.33	26.34
71	12	NA	55.5111166	-119.0983001	903	2007/06/15	19.8	17.97	19.51	17.8	13.36	16.35	18.04	18	15.82	18.26	19.27	21.11	21.68	19.77	22.04	15.8	19.65	21.73	21.63	23.97	25.1	21.8	21.19	15.08	19.33	23.83	26.87	29.83	33.04	29.39	23.33	24.7	25.36	22.9	19.26	20.9	22.74	24.56	19.97	17.02	21.83	24.41	24.43
72	33	NA	54.81839993	-118.4029501	817	2007/06/15	19.91	17.64	19.92	18.26	15.58	18.75	19.91	17.31	17.18	17.16	18.66	21.64	23.49	21.83	22.97	18.86	21.44	22.73	22.12	24.14	25.7	22.63	20.97	16.89	19.35	24.27	27.31	30.2	33.97	30.2	24.85	24.29	25.99	23.38	20.99	21.89	23.24	27.75	21.23	18.57	22.22	25.02	25.98
73	54	NA	54.77588326	-118.3471001	762	2007/06/15	20.3	17.96	19.96	18.48	15.9	19.2	20.3	17.47	17.42	17.41	18.94	21.89	23.82	22.25	23.32	19.28	21.8	22.92	22.35	24.35	25.8	22.85	21.05	17.22	19.46	24.42	27.45	30.42	34.29	30.39	25.21	24.44	26.27	23.75	21.27	22.25	23.41	28.11	21.59	18.82	22.39	25.32	26.3
74	55	NA	54.80063326	-118.3465168	834	2007/06/15	19.78	17.4	19.54	17.97	15.37	18.71	19.79	16.99	16.93	16.9	18.4	21.4	23.31	21.75	22.82	18.77	21.33	22.48	21.92	23.93	25.46	22.42	20.59	16.82	19.03	23.99	27.01	29.95	33.83	29.96	24.8	24	25.85	23.31	20.87	21.81	22.99	27.68	21.17	18.4	21.98	24.88	25.87
75	81	NA	55.69708326	-119.2231501	1008	2007/06/15	19.25	16.96	18.85	15.97	11.35	15.05	16.76	16.87	13.86	18.15	17.96	20.35	19.95	18.65	20.86	14.25	18.95	20.55	20.25	23.64	23.75	20.46	19.95	14.45	17.95	22.46	25.76	28.46	32.64	27.95	22.94	23.06	24.25	21.85	18.05	20.15	21.55	22.75	19.55	15.25	20.85	23.45	23.15
76	31	NA	55.0637166	-118.5710668	577	2007/06/15	22.18	20.13	22.34	20.65	18.21	20.09	21.3	19.91	19.68	19.89	21.26	23.85	25.56	23.2	24.71	19.66	22.54	24.77	24.46	26.13	27.96	24.76	24.12	17.76	22.54	26.77	29.79	32.52	35.72	32.43	25.55	27.42	28.03	25	22.21	23.36	25.49	28.75	22.34	20.34	24.28	26.7	27.13
77	21	NA	55.11439993	-118.5958168	645	2007/06/15	21.8	19.76	21.9	20.27	17.79	19.66	20.87	19.48	19.29	19.49	20.91	23.41	25.11	22.73	24.31	19.21	22.09	24.34	24.08	25.69	27.52	24.35	23.72	17.29	22.16	26.34	29.35	32.11	35.27	32.03	25.06	27.06	27.61	24.57	21.76	22.89	25.1	28.2	21.92	19.9	23.85	26.28	26.63
78	8	NA	55.8040166	-119.2806168	730	2007/06/15	20.6	19.21	20.71	18.87	13.84	16.73	18.73	19.31	15.72	19.53	20.3	21.87	22.13	20.86	22.68	16.72	20.2	22.23	22.33	24.68	25.26	22.64	21.19	16.68	20.69	24.53	27.36	30.81	33.76	29.6	24.12	25.56	26.52	24.52	20.62	21.96	23.8	24.98	21.58	17.93	22.83	25.54	25.33
79	7	NA	55.9825666	-119.4197168	770	2007/06/15	20.11	19.17	20.4	18.95	13.78	16.38	18.03	18.88	15.22	19.12	20.09	21.26	21.8	20.87	21.87	17.34	19.51	21.63	22.06	23.97	24.32	22.56	19.64	17.21	21.24	24.01	26.72	30.55	33.25	28.84	23.53	25.37	26.48	24.39	20.54	21.66	23.73	24.68	21.68	17.87	22.47	25.16	25.07
80	32	NA	54.91239993	-118.3426001	698	2007/06/15	20.95	18.81	21.06	19.41	16.77	19.41	20.7	18.49	18.32	18.41	19.79	22.64	24.42	22.57	23.89	19.36	22.01	23.66	23.13	25.05	26.65	23.57	22.28	17.42	20.62	25.28	28.33	31.17	34.69	31.18	25.32	25.58	26.92	24.27	21.64	22.66	24.23	28.43	21.86	19.42	23.15	25.83	26.57
81	6	NA	55.97248326	-119.3879501	737	2007/06/15	20.33	19.43	20.66	19.21	14.04	16.63	18.26	19.11	15.48	19.36	20.33	21.5	22.05	21.13	22.11	17.64	19.73	21.87	22.31	24.2	24.54	22.81	19.84	17.5	21.53	24.23	26.96	30.79	33.47	29.07	23.78	25.62	26.73	24.64	20.79	21.9	23.98	24.91	21.93	18.13	22.71	25.39	25.32
82	5	NA	56.45199993	-119.8387668	707	2007/06/15	21.25	19.84	20.56	19.21	13.62	16.93	17.39	19.44	13.5	19.53	20.67	21.62	22.08	21.19	22.04	14.91	18.86	21.85	22.69	23.89	24.31	22.43	20.3	16.38	20.62	23.64	26.14	31.08	32.92	29.14	24.07	26.4	27.03	25.01	21.69	22.4	23.75	25.3	22.27	17.13	22.85	25.41	25.54
83	37	NA	54.8425166	-118.2196668	729	2007/06/15	20.51	18.2	20.15	18.72	16.16	19.39	20.49	17.7	17.67	17.64	19.13	22.1	24	22.45	23.53	19.44	21.96	23.11	22.55	24.53	25.95	23.02	21.28	17.38	19.66	24.59	27.64	30.6	34.44	30.57	25.36	24.66	26.45	23.96	21.44	22.43	23.6	28.32	21.79	19	22.57	25.5	26.38
84	72	NA	54.35494993	-117.7146001	932	2007/06/15	18.89	17.88	16.47	18.79	15.22	19.92	19.99	18.28	17.03	15.69	16.86	21.86	23.63	22.88	23.6	18.94	23.24	23.66	22.37	24.94	23.24	21.62	22.38	19.19	18.18	23.36	27.47	31.21	34.2	30.16	27.12	23.9	25.23	24.73	23.91	22	23.69	28.58	22.58	19.04	22.37	25.72	27.08
85	30	NA	55.03298326	-118.3885168	632	2007/06/15	21.65	19.59	21.98	20.26	17.62	19.65	21.07	19.43	19.13	19.46	20.54	23.31	25.12	22.91	24.51	19.25	22.24	24.3	23.95	25.68	27.34	24.24	23.4	17.66	21.7	25.95	29.09	31.81	35.02	31.85	25.32	26.7	27.63	25	21.97	23.12	25	28.65	22.13	19.92	23.82	26.35	26.77
86	34	NA	54.99178326	-118.3335501	648	2007/06/15	21.43	19.38	21.75	20.05	17.41	19.54	21.01	19.2	18.87	19.17	20.22	23.08	24.98	22.86	24.32	19.28	22.2	24.12	23.71	25.51	27.15	24.04	23.06	17.66	21.39	25.66	28.83	31.61	34.93	31.67	25.39	26.37	27.45	24.89	21.97	23.05	24.77	28.71	22.13	19.79	23.57	26.18	26.73
87	38	NA	54.7316666	-118.0384334	880	2007/06/15	19.47	17.36	18.96	18.13	15.2	18.67	19.65	16.97	16.97	16.41	18.07	21.26	22.87	21.71	22.76	18.85	21.52	22.64	21.81	23.97	25.18	22.2	20.83	17.04	18.74	23.86	26.98	30.03	33.66	29.91	25.1	23.86	25.67	23.33	21.2	21.8	23.06	27.77	20.77	18.47	22.05	24.96	26.27
88	110	NA	55.4671666	-118.7581334	906	2007/06/15	19.93	17.97	19.82	18.54	14.12	16.96	18.31	17.85	16.73	18.03	19.3	21.08	22.59	20.03	22.58	16.18	19.47	22.03	21.99	23.94	25.61	22.02	21.69	15.2	19.79	23.71	26.76	29.89	32.44	29.85	23.14	24.96	25.77	23.31	19.7	21.03	22.81	25.41	20	17.72	21.97	24.43	24.78
89	80	NA	55.88814993	-119.1590668	673	2007/06/15	20.73	19.68	21.04	19.36	14.35	17.23	18.7	19.58	16.14	19.74	20.61	22.01	22.59	21.41	23.05	17.39	20.37	22.45	22.79	24.87	25.44	23.06	20.97	17.56	21.48	24.61	27.48	31.12	33.78	29.82	24.69	26.1	27.02	25.1	20.97	22.37	24.22	25.22	22.07	18.37	23.04	25.8	25.75
90	111	NA	55.48549993	-118.7509334	921	2007/06/15	19.82	17.86	19.7	18.38	13.96	16.83	18.17	17.75	16.56	17.95	19.18	20.97	22.42	19.9	22.44	16.05	19.4	21.92	21.87	23.84	25.47	21.91	21.55	15.12	19.65	23.58	26.67	29.76	32.37	29.71	23.06	24.84	25.65	23.2	19.59	20.94	22.69	25.26	19.9	17.58	21.86	24.32	24.66
91	57	NA	54.66869993	-117.8614168	779	2007/06/15	20.16	18.64	19.26	19.57	16.53	19.91	20.74	18.16	18.16	17.12	18.73	22.09	23.47	22.99	24.02	20.04	22.71	23.68	22.81	25.08	25.63	22.82	22.03	18.61	19.21	24.23	27.68	30.95	34.38	30.89	26.77	24.7	26.5	25	22.92	23.21	24.14	28.51	23.31	19.62	23	26.19	25.81
92	5	NA	56.21604993	-119.3815501	673	2007/06/15	20.36	19.84	20.83	20.75	14.79	16.85	17.83	18.86	16.73	19.35	20.83	21.35	22.33	21.82	21.39	21.05	19.33	21.84	22.83	23.85	23.87	23.78	17.95	19.7	23.71	23.82	26.82	30.84	33.31	28.86	23.88	25.87	27.32	24.84	20.87	21.87	24.8	24.84	22.82	19.25	22.84	25.33	25.82
93	4	NA	56.5586666	-119.6947001	701	2007/06/15	20.67	19.68	20.54	18.65	13.25	16.9	16.93	19.38	13.91	19.28	20.81	21.72	22	21.27	22.11	14.14	18.4	21.78	22.92	23.9	24.21	22.36	20.13	16.29	20.36	23.05	26.45	30.94	32.6	29.15	24.96	26.51	26.73	24.83	21.66	22.25	23.82	24.83	22.43	16.73	22.81	25.06	25.47
94	56	NA	54.80203326	-117.9179668	742	2007/06/15	20.28	18.77	19.98	19.42	16.67	19.49	20.67	18.12	18.01	17.74	18.89	21.97	23.78	22.75	23.82	19.66	22.33	23.41	22.85	24.91	25.9	23.03	21.74	18.19	19.53	24.1	27.57	30.7	34.35	30.86	26.26	24.95	26.74	25.13	22.4	23.25	23.93	28.73	22.94	19.39	22.76	26.02	25.93
95	62	NA	54.53823326	-117.6061001	878	2007/06/15	19.58	18.14	17.8	19.26	16.06	19.83	20.2	18.11	17.64	16.14	18.08	21.81	22.71	22.65	23.8	19.61	22.88	23.69	22.54	24.93	24.54	22.18	22.06	18.71	18.51	24.19	27.43	30.97	33.96	30.48	27.33	24.35	25.89	24.87	23.67	23.04	24.24	28.67	22.67	19.63	22.97	25.9	27.17
96	36	NA	55.09954993	-118.1616668	620	2007/06/15	21.64	19.63	21.92	20.45	17.93	19.59	21.29	19.5	19.25	19.72	19.84	23.08	25.06	23.19	24.79	18.88	22.41	24.41	24.27	25.89	27.27	24.37	23.42	18.26	21.57	25.53	28.96	31.63	34.73	31.95	25.64	26.92	27.99	26.23	22.49	23.75	25.26	29.2	22.44	20.22	23.94	26.69	26.75
97	6	NA	56.46523326	-119.5192501	679	2007/06/15	20.86	19.92	20.76	19.09	13.69	17.17	17.33	19.47	14.43	19.55	20.93	21.81	22.3	21.56	22.41	14.83	18.79	21.97	23.03	24.12	24.54	22.67	20.25	16.72	20.91	23.35	26.64	31.13	32.88	29.38	25.29	26.79	26.93	24.95	21.92	22.61	24.14	25	22.7	17.33	22.99	25.32	25.63
98	88	NA	56.21604993	-119.1897501	673	2007/06/15	20.49	19.96	20.98	19.98	14.43	17.17	17.91	19.18	16.03	19.49	20.86	21.54	22.39	21.77	22.04	18.53	19.4	21.98	22.97	24.09	24.29	23.4	19.11	18.67	22.74	23.71	26.86	30.9	33.05	29.21	24.62	26.27	27.13	24.93	21.37	22.33	24.63	24.87	22.79	18.68	22.97	25.25	25.75
99	13	NA	55.51099993	-118.4816001	674	2007/06/15	21.12	19.26	21.36	19.98	15.44	18.29	19.59	19.14	17.96	19.25	20.65	22.32	24.06	21.37	24.12	17.53	20.91	23.45	23.39	25.17	26.78	23.3	22.84	17	20.86	24.08	27.95	30.89	33.29	31.01	24.68	26.32	27.39	25.18	21.47	22.57	24	27.05	21.38	18.99	23.45	25.74	26.25
100	19	NA	56.8967666	-119.8486334	750	2007/06/15	19.74	19.97	20.33	17.34	13.75	16.85	15.74	19.2	14.46	18.62	20.3	21.73	21.72	21.62	23.15	12.21	17.52	21.88	22.72	23.94	24.13	22.33	19.38	16.25	20.21	22.45	26.9	31.01	33.13	28.48	26.3	26.7	26.66	24.84	22.26	22.35	23.63	24.06	22.29	16.3	21.89	24.73	25.45
101	58	NA	54.76029993	-117.6613334	734	2007/06/15	20.35	19.19	19.93	20.12	17.12	19.94	21.02	18.62	18.51	17.65	19.03	22.16	23.69	23.24	24.29	20.33	22.75	23.85	23.18	25.44	26.26	23.07	22.19	19.1	19.43	24.03	27.67	30.94	34.38	31.27	27.34	25.19	27.03	25.92	23.54	23.91	24.44	28.57	23.37	19.91	23.16	26.51	25.87
102	3	NA	56.2092166	-119.0802834	710	2007/06/15	20.18	19.79	20.86	19.15	14.02	17.15	17.76	19.11	15.49	19.3	20.58	21.38	22.21	21.51	22.26	16.76	19.25	21.85	22.85	24.03	24.35	22.9	19.7	17.79	21.87	23.37	26.7	30.67	32.56	29.25	25	26.31	26.76	24.79	21.5	22.43	24.3	24.63	22.54	18.08	22.81	24.87	25.45
103	24	NA	57.08008326	-119.9504668	762	2007/06/15	19.78	20.67	20.43	16.91	14.58	17.02	15.14	19	14.47	18.33	19.95	21.78	21.67	22.12	23.95	12.4	17.18	22.03	22.73	24.25	24.17	22.59	18.73	16.55	20.86	22.59	27.37	31.3	33.95	28.44	26.69	26.93	26.98	24.8	22.71	22.52	23.62	23.61	21.81	16.25	21.34	24.9	25.89
104	2	NA	56.1235666	-118.9365834	655	2007/06/15	20.28	20.15	21.31	19.05	14.39	17.6	18.25	19.53	15.75	19.63	20.72	21.71	22.63	21.84	22.98	16.57	19.79	22.28	23.17	24.5	24.87	22.99	20.64	17.87	21.83	23.8	27.11	31.01	32.68	29.74	25.68	26.76	27.11	25.41	21.98	22.96	24.48	25.1	22.68	18.27	23.15	25.19	25.75
105	91	NA	54.71049993	-117.4918334	850	2007/06/15	19.95	18.81	19.21	19.65	16.62	19.69	20.67	17.93	18.37	16.76	18.61	21.69	22.06	22.75	23.78	20.28	22.28	23.6	22.71	25.1	26.2	22.78	21.67	18.71	18.69	24.14	27.39	30.56	33.73	30.93	27.42	24.92	26.58	25.31	23.31	23.58	24.38	28.04	22.84	19.89	23.19	26.14	25.34
106	18	NA	56.99128326	-119.7390334	805	2007/06/15	19.28	19.88	20.05	16.89	13.79	16.59	15.24	18.91	14.51	18.18	19.92	21.45	21.41	21.5	23.14	11.9	17.14	21.68	22.39	23.7	23.82	22.15	18.82	16.15	20.12	22.14	26.74	30.79	33.12	28.02	26.18	26.43	26.44	24.67	22.24	22.18	23.36	23.55	21.93	16.08	21.34	24.5	25.25
107	29	NA	56.62779993	-119.3752334	1039	2007/06/15	17.77	16.7	17.67	14.82	9.6	14.13	13.32	16.92	11.06	16.52	18.39	19.78	19.18	18.65	19.68	9.55	14.54	19.18	20.89	21.52	21.32	19.63	17.52	13.29	16.62	19.75	24.5	28.55	29.78	26.59	23.59	24.13	24.42	22.54	18.53	18.96	21.16	22.39	20.83	12.74	20.42	22.17	23.4
108	60	NA	54.55119993	-117.2828334	792	2007/06/15	20.37	17.79	19.47	20.23	16.57	20.78	20.44	19.72	18.4	17.04	18.47	22.52	23.86	22.86	24.49	20.42	23.14	24.38	23.46	25.58	26.71	22.55	22.02	19.38	18.92	24.71	27.5	30.99	33.67	30.67	28.87	25.62	27.22	25.92	25.67	24.12	24.83	29.15	23.15	20.28	23.36	26.66	27.65
109	61	NA	54.55124993	-117.2822001	792	2007/06/15	20.37	17.79	19.47	20.23	16.57	20.78	20.44	19.72	18.4	17.04	18.47	22.52	23.86	22.86	24.49	20.42	23.14	24.38	23.46	25.58	26.71	22.55	22.02	19.38	18.92	24.71	27.5	30.99	33.67	30.67	28.87	25.62	27.22	25.92	25.67	24.12	24.83	29.15	23.15	20.28	23.36	26.66	27.65
110	59	NA	54.73853326	-117.4042834	810	2007/06/15	19.89	18.78	19.69	20.09	16.84	19.97	20.92	18.63	18.42	17.22	18.63	21.84	22.9	22.95	24.14	20.33	22.58	23.88	23.1	25.35	26.42	22.79	21.89	18.9	18.92	23.78	27.3	30.68	33.91	31	27.85	25.3	27.04	25.91	24.1	24.06	24.45	28.22	23.02	20.02	23.01	26.58	25.52
111	34	NA	57.19874993	-119.8519834	768	2007/06/15	20.17	21.41	20.63	16.85	15.3	17.43	14.97	19.14	14.84	18.08	19.53	21.83	21.47	22.44	24.69	12.39	16.99	22.3	22.87	24.75	24.28	22.96	18.57	16.96	21.5	22.8	27.76	31.43	34.38	28.53	27.09	27.15	27.32	24.68	23.01	22.82	23.96	21.96	21.96	16.29	20.83	24.69	26.05
112	30	NA	56.64779993	-119.2058501	1023	2007/06/15	17.76	17.02	18	15.21	10.22	14.44	13.79	17.01	11.67	16.7	18.45	19.78	19.49	18.92	20.02	10.07	15.09	19.46	20.93	21.68	21.74	19.86	17.72	13.63	17.21	20.07	24.64	28.69	30.07	26.81	23.89	24.4	24.46	22.64	19.11	19.48	21.42	22.24	20.87	13.49	20.5	22.36	23.34
113	1	NA	56.1838166	-118.6667168	647	2007/06/15	19.47	20.18	21.28	18.36	14.91	17.66	18.29	19.35	16	19.32	20.27	21.34	22.97	22	23.27	16.69	20.16	22.44	23.2	24.55	25.18	22.65	21.47	17.76	21.36	23.8	27.13	30.9	32.03	29.92	26.31	27.05	27.24	26.1	22.46	23.29	24.22	25.32	22.3	18.39	23.11	25.07	25.68
114	17	NA	55.6707166	-118.1519501	720	2007/06/15	20.09	18.62	20.79	19.12	14.37	17.43	18.88	18.34	16.68	18.42	19.85	21.39	23.23	20.56	23.3	16.79	20.52	22.8	22.63	24.23	25.42	22.38	21.61	16.95	19.56	22.89	26.99	29.53	32.02	29.89	24.6	25.6	27.03	25.21	21.32	22.21	23.29	26.46	20.74	17.94	22.88	24.86	25.64
115	19	NA	55.30399993	-117.7849168	747	2007/06/15	20.04	18.81	20.91	19.84	16.44	18.25	20.11	18.68	17.71	18.58	18.46	21.45	24.01	22.04	23.61	17.93	21.51	23.21	23.07	24.84	26.21	22.93	22.07	18.27	19.98	23.03	27.11	30.03	33.26	30.77	25.77	25.61	27.3	26.29	22.83	23.57	23.96	28.11	22.15	19.12	22.6	25.76	25.67
116	25	NA	57.23949993	-119.7126001	752	2007/06/15	20.44	21.69	20.79	16.99	15.56	17.64	15.09	19.3	14.99	18.1	19.5	21.94	21.54	22.62	24.95	12.53	17.11	22.47	23.01	24.98	24.42	23.17	18.67	17.12	21.74	22.97	27.93	31.57	34.56	28.63	27.25	27.3	27.51	24.73	23.24	23.06	24.15	22.04	22.04	16.44	20.76	24.74	26.16
117	3	NA	56.15509993	-118.6003668	653	2007/06/15	19.59	20.12	21.4	18.43	14.72	17.62	18.41	19.48	15.81	19.4	20.23	21.46	22.83	21.83	23.41	16.4	20.18	22.31	23	24.44	25.04	22.33	21.5	17.77	21.09	23.8	27.01	30.77	31.65	29.82	26.27	26.9	27.2	26.29	22.27	23.2	24	25.36	21.88	18.37	22.92	25.14	25.56
118	2	NA	56.17814993	-118.5986834	659	2007/06/15	19.39	20.08	21.25	18.27	14.81	17.58	18.25	19.3	15.89	19.25	20.15	21.28	22.87	21.88	23.25	16.57	20.14	22.3	23.01	24.41	25.06	22.37	21.45	17.73	21.1	23.7	26.99	30.71	31.68	29.82	26.29	26.89	27.16	26.2	22.3	23.19	24.02	25.29	21.98	18.35	22.92	25.03	25.52
119	20	NA	56.72514993	-119.1141668	979	2007/06/15	17.62	17.55	18.41	15.35	11.21	14.89	14.11	17.26	12.74	16.95	18.48	20.1	19.93	19.39	20.82	10.14	15.41	19.93	21.1	21.93	22.23	20.24	17.95	14.38	17.75	20.39	25.07	29.05	30.73	26.96	24.71	24.93	24.69	22.93	20.25	20.48	21.76	21.9	21.28	14.46	20.44	22.69	23.37
120	23	NA	57.18664993	-119.5748001	736	2007/06/15	19.86	21.04	20.52	16.78	15.12	17.25	15.06	19.12	15.2	18.21	19.6	22.04	21.68	22.35	24.46	12.45	16.95	22.19	22.85	24.44	24.16	22.92	18.62	17.22	21.11	22.68	27.68	31.45	34.31	28.33	27.03	27.13	27.25	24.82	23.34	23.22	23.81	22.17	22.17	16.65	20.88	24.87	26.18
121	18	NA	55.47434993	-117.7798668	639	2007/06/15	20.87	19.66	21.67	20.4	16.38	18.86	20.56	19.33	18.09	19.44	19.45	22.12	24.59	22.33	24.3	18.03	21.84	23.76	23.49	25.22	26.06	23.43	22.57	18.23	20.52	23.52	27.57	30.43	33.51	31.07	26.3	26.34	28.1	26.84	23.23	23.93	24.45	28.26	22.58	19.55	23.28	26.15	26.21
122	46	NA	55.15159993	-117.4528334	748	2007/06/15	19.43	19.11	21.05	20.41	17.24	19.18	20.53	19.04	18.07	18.52	18.5	21.51	24.47	22.82	24	19.32	22.19	23.38	23.34	25.36	26.63	22.83	22.08	19.35	19.64	22.57	26.86	30.14	33.99	31.11	27.2	25.39	27.54	27.01	23.86	24.44	23.96	28.29	23.06	19.51	22.37	26.72	25.6
123	89	NA	55.16149993	-117.4440001	752	2007/06/15	19.39	19.06	21.01	20.36	17.17	19.12	20.48	19	18.01	18.47	18.45	21.46	24.42	22.76	23.95	19.26	22.14	23.33	23.29	25.31	26.59	22.79	22.04	19.3	19.61	22.52	26.81	30.09	33.93	31.06	27.16	25.36	27.51	26.96	23.82	24.39	23.92	28.25	23.02	19.46	22.33	26.65	25.56
124	10	NA	56.3514666	-118.5219334	792	2007/06/15	19.12	19.48	20.48	17.44	13.64	16.85	17.45	18.76	15.14	18.74	19.62	20.8	21.67	20.91	22.62	14.11	18.86	21.67	22.52	23.64	24.52	21.93	20.56	16.58	20.34	22.4	26.4	29.85	31.37	29.1	26.17	26.41	26.36	25.08	21.94	22.36	23.4	24.16	22.26	17.39	22.2	23.57	24.71
125	9	NA	56.4084666	-118.5723668	825	2007/06/15	19.14	19.35	20.3	17.24	13.23	16.76	17.25	18.63	14.97	18.62	19.59	20.72	21.34	20.68	22.46	13.23	18.57	21.49	22.34	23.42	24.32	21.75	20.34	16.26	20.17	22.09	26.21	29.58	31.18	28.93	26.06	26.21	26.08	24.74	21.78	22.19	23.25	23.89	22.29	17.07	21.99	23.15	24.49
126	8	NA	56.3999166	-118.5128668	823	2007/06/15	19.11	19.36	20.31	17.24	13.37	16.67	17.28	18.66	14.97	18.65	19.49	20.73	21.37	20.66	22.51	13.38	18.6	21.49	22.34	23.43	24.36	21.75	20.34	16.33	20.09	22.13	26.2	29.63	31.22	28.89	26.04	26.24	26.16	24.85	21.78	22.14	23.19	23.91	22.2	17.19	21.99	23.32	24.49
127	7	NA	56.62739993	-118.7024834	919	2007/06/15	18.14	18.32	19.26	16.23	12.44	15.7	15.69	17.61	14.03	17.71	18.56	20.23	20.53	19.76	21.57	11.4	16.75	20.59	21.41	22.43	23.31	20.77	18.9	15.28	18.95	21.17	25.48	29.15	30.97	27.84	25.48	25.59	25.13	23.31	21.07	21.32	22.34	22.72	21.77	16.23	20.97	22.71	23.81
128	11	NA	56.3834166	-118.4195168	769	2007/06/15	19.39	19.71	20.72	17.62	14	16.96	17.78	18.99	15.41	19	19.64	20.99	21.81	20.98	22.94	14.07	19.2	21.87	22.63	23.76	24.84	22.09	20.74	16.9	20.41	22.54	26.48	29.88	31.52	29.27	26.38	26.57	26.64	25.44	22.2	22.56	23.5	24.37	22.38	17.92	22.31	23.89	24.8
129	26	NA	57.24413326	-119.1742001	895	2007/06/15	17.99	19.2	18.56	14.61	14.02	15.45	13.41	17.86	15.05	16.72	18.25	21.21	20.51	21.07	23.11	11.33	15.3	20.51	21.34	22.39	22.04	22.29	16.66	17.35	18.75	20.77	26.3	30.22	33.23	25.08	25.45	25.5	26.16	24.08	23.45	23.36	22.17	23.15	25.7	16.04	18.86	24.02	25.24
130	12	NA	56.4972166	-118.3641168	819	2007/06/15	19.17	19.46	20.4	17.09	13.7	16.46	17.31	18.86	15.06	18.86	19.21	20.9	21.3	20.53	22.78	12.72	18.58	21.53	22.34	23.41	24.61	21.72	20.34	16.33	19.62	22.05	26.18	29.62	31.33	28.79	26.23	26.39	26.35	25.11	21.9	22	22.95	23.84	22.26	17.48	21.89	23.62	24.44
131	13	NA	56.63908326	-118.3853334	724	2007/06/15	19.24	19.73	20.65	17.38	14.28	17.05	17.27	19.01	15.69	19.07	19.54	21.53	21.92	21.05	23.21	12.63	18.22	22	22.6	23.67	24.87	21.9	20.33	16.79	20.28	22.59	26.81	30.35	32.3	29.1	26.98	26.98	26.67	25.06	22.65	22.75	23.41	24.25	23.12	18.02	22.12	24	25.05
132	14	NA	56.3800166	-118.1212834	848	2007/06/15	19.39	19.81	20.5	17.06	14.72	15.74	17.85	19.31	15.36	19.31	18.61	20.93	21.12	20.13	23.3	13.07	18.99	21.51	22.44	23.46	24.94	21.92	20.46	16.92	19.13	22.04	26	29.49	31.41	28.6	26.02	26.45	26.89	25.87	21.96	21.66	22.61	24.01	21.66	18.38	21.96	24.39	24.2
133	16	NA	56.43713326	-118.1475501	764	2007/06/15	19.79	20.16	20.97	17.57	14.99	16.41	18.2	19.64	15.75	19.65	19.18	21.36	21.68	20.71	23.62	13.54	19.42	21.98	22.85	23.88	25.35	22.31	20.88	17.29	19.7	22.5	26.47	29.93	31.81	29.13	26.51	26.87	27.23	26.2	22.4	22.23	23.16	24.49	22.34	18.72	22.38	24.71	24.74
134	15	NA	56.38874993	-118.0093501	802	2007/06/15	19.74	20.18	20.82	17.36	15.14	15.98	18.21	19.68	15.71	19.68	18.87	21.26	21.4	20.39	23.67	13.35	19.31	21.81	22.76	23.77	25.27	22.25	20.77	17.26	19.39	22.32	26.3	29.78	31.74	28.88	26.32	26.76	27.23	26.23	22.27	21.92	22.89	24.38	21.98	18.74	22.27	24.74	24.45
135	22	NA	56.71468326	-118.3126834	792	2007/06/15	18.33	18.97	19.98	16.63	14.08	16.33	16.26	18.29	15.28	18.42	18.57	21.13	21.48	20.51	22.63	11.74	17.14	21.51	21.94	22.97	24.37	21.25	19.28	16.33	19.5	22.06	26.35	29.98	32.19	28.36	26.63	26.56	26.27	24.48	22.18	22.13	22.69	23.63	23.1	17.67	21.33	23.7	24.71
136	31	NA	56.3742166	-117.9592501	752	2007/06/15	19.92	20.22	21.11	17.7	15.16	16.5	18.32	19.74	15.83	19.75	19.2	21.45	21.82	20.78	23.71	13.7	19.59	22.08	22.92	23.96	25.48	22.4	20.96	17.46	19.76	22.59	26.52	29.97	31.86	29.27	26.57	26.93	27.38	26.39	22.46	22.36	23.28	24.78	22.29	18.92	22.46	24.92	24.74
137	33	NA	56.72704993	-118.3013834	786	2007/06/15	18.31	18.96	19.97	16.62	14.13	16.33	16.22	18.28	15.31	18.42	18.55	21.18	21.51	20.53	22.65	11.72	17.08	21.54	21.94	22.97	24.37	21.25	19.24	16.36	19.51	22.09	26.38	30.03	32.26	28.35	26.67	26.59	26.3	24.48	22.21	22.15	22.69	23.65	23.15	17.7	21.32	23.74	24.75
138	21	NA	56.7126666	-118.2850501	829	2007/06/15	18.16	18.8	19.78	16.45	13.9	16.1	16.1	18.13	15.07	18.25	18.38	20.92	21.25	20.29	22.43	11.59	16.99	21.3	21.77	22.78	24.17	21.08	19.12	16.21	19.28	21.84	26.11	29.74	31.94	28.17	26.35	26.34	26.1	24.34	21.96	21.94	22.48	23.4	22.89	17.49	21.14	23.53	24.5
139	32	NA	56.44933326	-118.0055168	711	2007/06/15	20.09	20.39	21.32	17.93	15.28	16.81	18.45	19.89	16.03	19.91	19.46	21.66	22.07	21.06	23.85	13.84	19.75	22.29	23.11	24.14	25.67	22.58	21.12	17.6	20	22.79	26.74	30.17	32.06	29.49	26.81	27.13	27.53	26.51	22.66	22.61	23.51	24.91	22.67	19.05	22.63	25.03	24.99
140	17	NA	56.36539993	-117.9194668	747	2007/06/15	19.92	20.16	21.14	17.75	15.12	16.6	18.3	19.68	15.79	19.7	19.21	21.43	21.9	20.83	23.65	13.74	19.63	22.1	22.9	23.93	25.49	22.37	20.94	17.47	19.8	22.6	26.51	29.93	31.81	29.34	26.57	26.9	27.37	26.38	22.44	22.45	23.34	24.86	22.33	18.92	22.45	24.92	24.75
141	28	NA	55.96893326	-116.7308001	695	2007/06/15	20.6	19.62	21.63	18.83	14.59	17.03	19.54	19.52	15.75	18.78	17.67	20.83	23.23	21.51	22.41	15.52	20.69	22.66	22.54	24.49	25.4	22.16	20.67	19.07	19.18	21.74	25.65	29.47	31.71	28.95	28.25	26.55	28.44	28.27	25.32	22.69	23.11	27.13	24.66	19.56	21.57	25.39	25.72
142	27	NA	56.23573326	-116.9238668	630	2007/06/15	20.5	19.73	22.14	19.07	15.51	17.95	18.95	19.73	16.05	19.75	18.54	21.54	23.49	21.71	22.46	14.84	20.85	22.89	22.9	24.47	26.03	22.58	20.87	18.75	19.93	22.53	26.24	29.64	32.17	30.02	27.75	26.86	28.37	27.9	24.23	23.31	23.88	26.49	24.13	19.95	22.02	25.54	25.31
143	35	NA	56.17433326	-116.8022001	640	2007/06/15	20.55	19.6	22.02	19.07	15.17	17.78	19.2	19.69	16.02	19.51	18.11	21.42	23.37	21.65	21.99	15.04	20.9	22.86	22.76	24.55	25.93	22.54	20.77	19.05	19.68	22.33	25.98	29.57	32.15	29.72	27.93	26.79	28.35	27.99	24.74	23.09	23.55	26.78	24.53	19.89	21.78	25.36	25.55
144	95	NA	54.04919993	-119.9776168	1600	2008/06/15	13.39	14.35	11.09	11.43	14.9	15.85	20.16	14.81	16.33	14.45	12.63	11.37	18.55	24.16	25.25	25.89	22.25	24.22	24.5	20.38	17.47	14.59	13.71	15.58	13.54	11.43	17.35	18.45	16.42	14.1	13.72	16.66	14.89	16.88	19.77	22.76	18.37	16.83	19.51	21.18	23.6	19.93	16.34
145	122	NA	53.97763326	-119.8481834	1703	2008/06/15	12.6	13.66	10.61	10.95	14.3	15.15	19.64	14.27	16.09	14.09	11.94	11.31	18.02	23.78	25.08	26.48	21.39	23.21	24.35	19.98	17.1	14.14	13.52	15.15	13.56	10.82	16.97	17.95	16.08	13.27	13.07	15.79	15.01	16.24	19.26	22.55	18.17	15.72	18.88	20.62	22.89	19.41	16.19
146	123	NA	53.98023326	-119.8394168	1764	2008/06/15	12.19	13.23	10.19	10.54	13.89	14.73	19.23	13.86	15.68	13.66	11.52	10.91	17.61	23.37	24.67	26.07	21.01	22.81	23.98	19.6	16.72	13.75	13.15	14.78	13.19	10.42	16.6	17.57	15.7	12.89	12.67	15.41	14.64	15.86	18.88	22.18	17.8	15.32	18.5	20.25	22.51	19.06	15.81
147	121	NA	54.13983326	-119.9281168	1439	2008/06/15	14.5	15.42	12.18	12.65	16.01	16.9	21.14	15.82	17.33	15.6	13.68	12.44	19.6	25.18	26.24	26.86	23.1	25.17	25.44	21.29	18.37	15.53	14.62	16.44	14.4	12.4	18.26	19.36	17.33	15.02	14.59	17.54	15.79	17.86	20.7	23.55	19.15	17.88	20.42	22.04	24.42	20.73	17.23
148	120	NA	54.09508326	-119.7644001	1246	2008/06/15	15.75	16.82	13.6	13.78	17.23	18.23	22.53	17.22	18.82	16.99	15.02	13.86	20.89	26.59	27.69	28.31	24.24	26.25	26.56	22.39	19.39	16.68	15.7	17.58	15.57	13.48	19.28	20.43	18.42	15.95	16.03	18.63	17.03	18.89	21.77	24.72	20.44	18.77	21.51	23.18	25.66	21.76	18.48
149	94	NA	54.0449666	-119.6921001	1500	2008/06/15	13.99	15.07	12.05	12.32	15.67	16.52	20.99	15.67	17.54	15.53	13.3	12.69	19.39	25.14	26.44	27.87	22.63	24.47	25.52	21.16	18.21	15.37	14.71	16.38	14.78	12.07	18.15	19.15	17.27	14.38	14.3	16.95	16.2	17.45	20.47	23.74	19.35	16.99	20.15	21.82	24.13	20.5	17.44
150	117	NA	54.36318326	-119.9175001	1079	2008/06/15	17.17	18.17	14.94	15.97	18.63	19.37	23.36	17.8	19.39	18.46	16.27	15.01	21.84	27.39	28.32	26.18	24.8	27.74	28.16	23.79	20.85	18.01	16.94	18.26	16.16	14.95	20.34	21.66	19.5	17.66	17.73	20.04	18.17	20.58	22.94	25.1	20.83	20.8	22.29	24.19	26.09	22.49	19.73
151	126	NA	54.49463326	-119.9995834	1414	2008/06/15	14.9	15.63	12.48	13.74	16.53	17.08	21.12	15.7	17.19	16.28	14.03	12.78	19.77	25.06	26.01	24.45	22.93	25.58	25.89	21.63	19	15.86	15.07	16.51	14.45	13.14	18.63	19.85	17.8	15.75	14.48	17.8	15.93	18.47	21.19	23.28	18.78	18.86	20.63	22.42	24.06	20.75	17.36
152	125	NA	54.49008326	-119.9659834	1371	2008/06/15	15.21	15.99	12.81	14.05	16.8	17.39	21.4	15.94	17.44	16.53	14.32	13.05	20.04	25.36	26.3	24.73	23.17	25.93	26.25	21.96	19.3	16.18	15.31	16.74	14.64	13.42	18.86	20.12	18.01	16.1	15.05	18.15	16.25	18.8	21.43	23.54	19.04	19.19	20.84	22.65	24.31	20.97	17.63
153	118	NA	54.27349993	-119.7156834	1287	2008/06/15	15.46	16.5	13.49	14.21	17.21	17.93	22.1	16.85	18.52	17.31	14.85	13.81	20.63	26.07	27.09	25.56	23.85	26.17	26.61	22.26	19.19	16.75	16.04	17.39	15.66	13.54	19.31	20.29	18.56	15.58	15.48	18.41	17	18.97	21.86	24.16	19.94	18.91	21.3	23.12	25.1	21.52	18.62
154	92	NA	54.41218326	-119.7654001	1173	2008/06/15	16.54	17.48	14.29	15.28	18.03	18.77	22.76	17.29	18.86	17.94	15.66	14.42	21.3	26.81	27.74	25.97	24.34	27.1	27.52	23.15	20.23	17.5	16.48	17.82	15.77	14.42	19.89	21.11	19.1	16.96	16.88	19.43	17.67	19.98	22.48	24.59	20.42	20.14	21.85	23.73	25.58	22.02	19.16
155	124	NA	54.71543326	-119.9761001	980	2008/06/15	17.67	18.86	15.56	16.84	19.27	20.11	23.89	18.2	19.71	19.16	16.86	15.5	22.39	27.85	28.49	26.42	25.43	28.44	28.84	24.49	21.4	18.76	17.5	18.75	16.51	15.63	20.91	22.18	20.15	18.31	18.87	20.9	18.78	21.37	23.56	25.27	21.23	21.64	23.19	24.91	26.7	23.93	21.45
156	119	NA	54.50649993	-119.7430501	1153	2008/06/15	16.72	17.72	14.48	15.59	18.2	19	22.84	17.3	18.84	18.09	15.79	14.51	21.45	26.94	27.68	25.26	24.49	27.43	27.78	23.42	20.45	17.76	16.59	17.94	15.72	14.71	20.06	21.28	19.27	17.28	17.46	19.83	17.83	20.36	22.68	24.58	20.44	20.59	22.22	23.98	25.76	22.25	19.52
157	93	NA	54.51028326	-119.7272168	1090	2008/06/15	17.11	18.14	14.91	15.99	18.6	19.44	23.25	17.7	19.27	18.55	16.2	14.92	21.83	27.37	28.07	25.67	24.83	27.74	28.11	23.76	20.73	18.15	16.95	18.26	16.05	15.03	20.38	21.57	19.63	17.53	17.89	20.18	18.23	20.7	23.02	24.85	20.83	20.87	22.55	24.29	26.12	22.61	20
158	68	NA	54.73963326	-119.9415001	914	2008/06/15	17.88	19.19	15.98	17.16	19.66	20.63	24.37	18.78	20.23	19.87	17.31	15.99	22.81	28.25	28.89	26.85	25.78	28.53	28.99	24.7	21.48	19.25	18.06	19.24	17.04	15.97	21.35	22.41	20.8	18.2	19	21.21	19.3	21.66	24.05	25.39	21.83	21.62	23.57	25.27	27.08	24.33	21.98
159	63	NA	54.9359166	-119.9502001	914	2008/06/15	17.06	19.03	16	17.12	19.59	20.73	24.45	19	20.2	20.26	17.25	16.1	22.69	27.99	28.62	26.72	25.9	28.31	28.92	24.79	21.24	19.58	18.59	19.65	17.52	16.12	21.66	22.38	21.39	17.67	19	21.32	19.65	21.84	24.45	25.1	22.12	21.31	23.82	25.35	27.25	24.36	22.61
160	128	NA	54.71528326	-119.7291168	1062	2008/06/15	17.09	18.17	15.03	16.08	18.76	19.93	23.37	17.84	19.53	19.1	16.34	15.07	21.92	27.63	28.03	25.71	24.96	27.55	27.87	23.86	20.53	18.72	17.17	18.36	16.16	15.12	20.5	21.44	20.15	17.06	17.99	20.23	18.8	20.84	23.38	24.3	21.47	20.62	22.69	24.2	26.14	22.89	20.48
161	129	NA	54.71548326	-119.6913668	997	2008/06/15	17.36	18.58	15.45	16.52	19.21	20.48	23.9	18.39	19.99	19.78	16.86	15.53	22.36	28.01	28.43	26.36	25.33	27.8	28.16	24.21	20.76	19.28	17.83	18.89	16.76	15.55	21	21.76	20.77	17.19	18.38	20.64	19.33	21.22	23.88	24.44	22.05	20.8	23.06	24.63	26.52	23.86	21.39
162	61	NA	54.9530166	-119.9216001	875	2008/06/15	17.11	19.28	16.27	17.37	19.82	20.97	24.73	19.33	20.44	20.59	17.5	16.39	22.92	28.19	28.85	26.97	26.16	28.49	29.16	25	21.4	19.84	18.92	19.97	17.87	16.36	21.94	22.6	21.72	17.79	19.24	21.59	19.93	22.09	24.73	25.32	22.36	21.46	24.07	25.61	27.53	24.6	22.95
163	89	NA	55.0632666	-119.9903001	846	2008/06/15	16.61	19.39	16.44	17.61	19.88	21.13	24.74	19.54	20.49	20.87	17.59	16.71	23.01	27.99	28.67	26.98	26.51	28.6	29.49	25.15	21.28	20.19	19.37	20.36	18.33	16.73	22.26	22.82	22.03	17.76	19.8	22.08	20.29	22.44	24.89	25.56	22.35	21.56	24.41	25.89	27.92	25.11	23.7
164	58	NA	55.06964993	-119.9644334	821	2008/06/15	16.69	19.54	16.61	17.78	20.03	21.28	24.91	19.74	20.64	21.06	17.74	16.88	23.16	28.14	28.83	27.14	26.68	28.73	29.65	25.29	21.4	20.34	19.55	20.55	18.52	16.87	22.43	22.97	22.22	17.87	19.95	22.26	20.46	22.61	25.06	25.72	22.49	21.69	24.56	26.06	28.09	25.23	23.85
165	97	NA	54.8230666	-119.6982501	834	2008/06/15	17.49	19.63	16.59	17.52	20.11	21.42	25.05	19.68	20.94	20.98	17.91	16.69	23.28	28.75	29.33	27.36	26.27	28.57	29.2	25.06	21.44	20.22	19.27	20.07	18.09	16.46	22.1	22.63	21.85	17.78	19.55	21.76	20.31	22.16	24.83	25.36	22.92	21.39	24.12	25.7	27.63	25.01	23.21
166	104	NA	54.80559993	-119.5623334	902	2008/06/15	17.1	19.15	16.14	17.04	19.77	21.29	24.64	19.28	20.71	20.72	17.55	16.3	22.93	28.57	28.97	26.97	25.86	28.07	28.53	24.71	21	20.15	19.04	19.68	17.78	16.1	21.76	22.13	21.62	17.19	19.07	21.23	20.19	21.78	24.58	24.64	22.98	20.9	23.67	25.17	27.11	24.63	22.71
167	83	NA	55.29478326	-119.9968501	884	2008/06/15	15.23	18.89	15.96	17.38	19.66	21.1	24.28	19.08	20.05	20.99	17	16.31	22.54	27.07	27.79	26.2	26.29	27.95	29.49	24.67	20.19	19.86	19.75	20.15	18.13	16.58	21.91	22.38	21.8	16.83	19.45	21.8	20.35	22.3	24.6	24.96	21.46	21.21	24.01	25.61	27.88	24.9	23.54
168	88	NA	55.2728166	-119.9719168	853	2008/06/15	15.49	19.14	16.23	17.61	19.88	21.3	24.55	19.37	20.27	21.23	17.24	16.54	22.78	27.37	28.1	26.49	26.52	28.19	29.7	24.9	20.46	20.08	19.92	20.39	18.36	16.76	22.14	22.6	22.06	17.08	19.67	22.04	20.59	22.52	24.85	25.22	21.73	21.42	24.24	25.84	28.09	25.07	23.76
169	106	NA	54.78919993	-119.3908834	956	2008/06/15	16.93	18.75	15.76	16.68	19.56	21.27	24.33	18.98	20.57	20.56	17.35	16.03	22.66	28.45	28.69	26.72	25.54	27.64	27.91	24.44	20.64	20.15	18.89	19.33	17.63	15.8	21.46	21.71	21.48	16.69	18.56	20.74	20.14	21.48	24.43	23.96	23.1	20.53	23.23	24.75	26.69	24.14	21.93
170	87	NA	55.4087666	-119.9757834	841	2008/06/15	15.48	19.11	16.14	17.75	19.97	21.46	24.4	19.25	20.33	21.27	17.29	16.69	22.82	27.11	27.82	26.38	26.62	28.2	29.84	24.91	20.28	20.16	20.11	20.4	18.44	17.06	22.21	22.68	22.01	17.05	19.76	22.16	20.57	22.62	24.77	25.22	21.51	21.6	24.32	25.92	28.23	25.4	23.86
171	59	NA	54.9102166	-119.4730334	667	2008/06/15	17.73	20.87	17.97	18.88	21.24	22.5	26.44	21.16	21.98	22.47	19.12	18.07	24.43	29.54	30.32	28.59	27.53	29.67	30.64	26.35	22.51	21.34	20.82	21.6	19.69	17.77	23.45	23.97	23.4	18.73	20.96	23.15	21.46	23.55	26.24	26.65	23.83	22.36	25.46	27.11	29.05	26.15	24.77
172	105	NA	54.79944993	-119.3324668	860	2008/06/15	17.11	19.43	16.5	17.24	19.93	21.37	25	19.66	20.99	20.99	18.02	16.72	23.17	28.65	29.21	27.38	26.04	28.24	28.92	24.86	21.23	20.26	19.74	19.92	18.32	16.38	22.07	22.41	21.96	17.29	19.34	21.6	20.16	21.95	24.81	24.94	23.14	20.9	23.8	25.58	27.44	24.81	22.84
173	108	NA	54.9801166	-119.3827834	710	2008/06/15	17.22	20.53	17.67	18.6	20.88	22.11	26.12	20.91	21.56	22.22	18.73	17.76	24.07	29.11	29.95	28.24	27.34	29.37	30.45	26.05	22.15	21.03	20.55	21.44	19.49	17.48	23.23	23.72	23.22	18.39	20.7	22.97	21.26	23.34	26.03	26.47	23.43	22.06	25.22	26.89	28.87	25.83	24.56
174	91	NA	54.90014993	-119.2732668	850	2008/06/15	16.82	19.56	16.68	17.38	19.94	21.26	25.14	19.82	20.96	21.08	18.08	16.84	23.21	28.5	29.22	27.39	26.15	28.35	29.25	24.96	21.32	20.2	19.9	20.14	18.58	16.52	22.24	22.61	22.13	17.37	19.55	21.86	20.07	22.09	24.93	25.23	22.97	20.92	23.99	25.85	27.68	24.93	23.12
175	101	NA	54.83628326	-119.1741501	874	2008/06/15	16.9	19.42	16.62	17.11	19.72	20.98	24.96	19.57	20.91	20.79	18.15	16.77	23.05	28.31	29.09	27.32	25.82	28.11	29.12	24.68	21.24	19.91	20	19.72	18.43	16.36	22	22.42	21.94	17.13	19.36	21.72	19.51	21.76	24.67	24.99	22.81	20.53	23.62	25.73	27.45	24.63	22.66
176	86	NA	55.46068326	-119.7698668	819	2008/06/15	15.51	19.34	16.38	17.9	20.14	21.56	24.74	19.43	20.43	21.54	17.47	16.75	22.9	27.08	27.9	26.56	26.74	28.35	30.21	25.02	20.36	20.11	20.35	20.46	18.51	17.03	22.2	22.84	22.11	17.18	19.94	22.24	20.7	22.76	24.93	25.43	21.54	21.64	24.41	26.12	28.49	25.39	23.99
177	102	NA	54.72784993	-118.9769834	935	2008/06/15	16.37	19.03	16.42	16.55	19.16	20.25	24.58	19.16	20.62	20.21	17.95	16.52	22.63	27.76	28.69	27.07	25.29	27.66	28.94	24.14	20.96	19.24	19.89	19.21	18.25	16	21.59	22.06	21.53	16.6	19	21.49	18.5	21.15	24.16	24.73	22.25	19.74	23.14	25.52	27.13	24.14	22.06
178	114	NA	55.75144993	-119.8866001	838	2008/06/15	15.32	18.73	16.13	17.96	19.83	21.73	23.59	18.45	20.08	21.34	17.26	16.79	22.59	26.14	26.61	25.83	26.5	27.9	29.91	24.46	19.49	20.25	20.26	20.15	18.44	17.37	22.14	22.61	21.2	17.11	19.8	22.44	20.53	22.9	24.34	24.73	20.67	21.82	24.24	25.7	28.16	26.13	23.95
179	98	NA	54.3970666	-118.5261834	978	2008/06/15	15.86	17.97	15.82	15.73	18.91	19.75	24.74	19.15	21.15	19.14	17.02	16.56	23.16	28.09	29.19	26.16	25.46	26.85	28.38	23.55	20.11	18.33	18.23	18.87	17.91	14.69	20.44	21.34	20.07	15.88	17.32	19.55	19.78	19.43	23.16	25.66	21.51	18.16	21.9	24.48	25.99	23.01	21.03
180	96	NA	55.5129166	-119.6246501	914	2008/06/15	14.57	18.68	15.71	17.07	19.51	21.09	24.27	18.53	19.73	20.95	16.75	15.76	22.07	26.15	27.04	25.64	25.87	27.55	29.73	24.29	19.51	19.16	19.98	19.46	17.58	16.18	21.23	21.98	21.22	16.35	19.2	21.27	20.03	21.97	24.22	24.49	20.7	20.9	23.51	25.39	27.91	24.54	23.29
181	103	NA	54.91378326	-118.9429001	761	2008/06/15	16.98	20.3	17.43	18.09	20.45	21.75	25.97	20.5	21.55	21.84	18.89	17.59	23.82	28.69	29.68	28.09	26.56	28.92	30.22	25.73	21.92	20.62	20.9	20.83	19.61	17.23	22.87	23.41	22.91	17.77	20.46	22.61	20.35	22.76	25.64	25.94	23.37	21.27	24.59	26.65	28.4	25.83	23.84
182	100	NA	54.6662666	-118.6762834	815	2008/06/15	17.04	19.54	17.13	17.15	19.97	21.02	25.64	20.12	21.56	21.02	18.52	17.4	23.87	28.7	29.75	28.25	26.16	28.23	29.51	24.85	21.36	19.78	20	19.96	18.9	16.36	21.95	22.66	21.81	17.14	19.25	21.69	19.67	21.47	24.63	25.91	22.87	20.16	23.58	25.96	27.24	24.42	22.71
183	84	NA	55.7143666	-119.6780668	798	2008/06/15	15.36	19.25	16.54	17.98	20.19	22.17	24.38	18.7	20.41	21.81	17.59	16.73	22.78	26.4	27.04	26.03	26.42	28.04	30.37	24.76	19.7	20.17	20.79	20.15	18.52	17.15	22.06	22.7	21.5	17.38	20	22.48	20.94	23.01	24.82	25.17	21.07	21.99	24.32	26.01	28.47	26.1	24.2
184	64	NA	54.77999993	-118.7101834	785	2008/06/15	16.9	20.02	17.22	17.72	20.19	21.41	25.67	20.21	21.46	21.54	18.83	17.47	23.63	28.63	29.62	27.75	26.26	28.64	29.94	25.31	21.59	20.23	20.7	20.43	19.34	16.88	22.53	23.02	22.49	17.48	20.05	22.53	20	22.21	25.24	25.78	23.11	20.75	24.17	26.37	28.08	25.41	23.15
185	99	NA	54.65754993	-118.5446334	785	2008/06/15	17.11	19.72	17.4	17.56	20.28	21.41	26.08	20.4	21.68	21.36	18.83	17.61	24.43	29.02	29.96	28.43	26.25	28.29	29.77	25.12	21.63	20.01	20.2	20.16	19.1	16.53	22.04	22.93	22	17.41	19.35	21.88	20.05	21.53	24.84	26.14	22.95	19.97	23.56	26.07	27.11	24.73	23.04
186	107	NA	54.93284993	-118.8137501	674	2008/06/15	17.61	20.95	17.87	18.86	21.04	22.5	26.67	21.13	22.01	22.71	19.38	18.16	24.41	29.03	30.15	28.51	27.14	29.57	30.91	26.68	22.28	21.3	21.42	21.74	20.16	17.86	23.5	24.12	23.57	18.34	21.24	23.21	21.38	23.56	26.49	26.67	23.97	21.98	25.4	27.25	29.08	26.82	24.73
187	72	NA	54.77983326	-118.6225668	720	2008/06/15	17.33	20.5	17.6	18.29	20.69	22	26.22	20.74	21.88	22.23	19.22	17.93	24.14	29.06	30.08	28.16	26.79	29.18	30.43	25.97	21.91	20.76	21.08	21.07	19.77	17.32	23.01	23.52	22.97	17.93	20.61	23.05	20.89	22.77	25.82	26.35	23.58	21.29	24.72	26.81	28.61	26.11	23.71
188	71	NA	54.92154993	-118.6596501	660	2008/06/15	17.58	21.08	17.95	19.02	21.14	22.66	26.77	21.17	22.11	22.88	19.51	18.31	24.51	29.09	30.22	28.5	27.17	29.65	31.03	26.85	22.28	21.39	21.55	21.85	20.26	17.96	23.54	24.21	23.66	18.41	21.35	23.34	21.6	23.68	26.63	26.77	24.07	22.08	25.52	27.32	29.18	27	24.84
189	109	NA	55.88128326	-119.5466834	801	2008/06/15	15.42	19.12	17.05	18.01	19.95	22.41	24	18.06	20.16	22.1	17.64	16.57	22.55	25.91	26.36	25.73	25.99	27.72	30.34	24.45	19.36	20.15	20.87	19.92	18.46	16.89	21.92	22.57	20.65	17.7	20.07	22.49	21.1	23.27	24.75	24.58	20.83	21.83	24.07	25.67	28.14	26.62	24.31
190	73	NA	54.91384993	-118.5342834	635	2008/06/15	17.59	21.27	18.1	19.27	21.31	22.9	26.93	21.27	22.27	23.13	19.7	18.53	24.68	29.21	30.36	28.55	27.27	29.81	31.22	27.11	22.34	21.57	21.75	22.06	20.41	18.14	23.67	24.38	23.83	18.56	21.54	23.56	21.94	23.89	26.86	26.95	24.24	22.26	25.73	27.47	29.36	27.26	25.03
191	74	NA	55.1005166	-118.7090334	659	2008/06/15	17.9	21.19	17.84	19.12	21.22	22.8	27.05	21.4	22.05	23.14	19.37	18.16	24.6	28.78	30.16	28.6	27.43	29.95	31.39	27.42	22.4	21.68	21.57	22.31	20.25	18.14	23.84	24.64	23.92	18.6	21.9	23.42	21.91	24.11	27.06	27.2	24.24	22.4	25.85	27.7	29.55	27.76	25.43
192	111	NA	55.6914166	-119.2603168	971	2008/06/15	13.35	17.96	15.33	16.33	18.95	21.4	24.28	17.32	19.04	20.82	16.23	14.55	21.23	24.93	25.91	24.43	24.96	26.89	29.62	23.61	18.41	17.9	19.85	18.04	16.45	15.42	19.95	20.72	19.96	15.5	18.21	20.36	19.57	21.07	23.56	23.79	19.67	20.57	22.57	24.81	27.79	23.66	22.82
193	77	NA	54.60883326	-118.1564168	843	2008/06/15	16.44	19.1	17.55	17.29	20	21.25	26.28	20.05	21.2	20.67	18.66	17.52	25.58	28.72	29.4	26.91	25.72	27.6	29.76	25.1	21.53	19.7	19.9	20.06	19.16	16.49	21.3	22.87	21.56	17.23	18.6	21.28	20.81	20.92	24.54	26.62	22.31	18.71	23.06	25.48	25.54	23.57	23.12
194	69	NA	54.94223326	-118.4630334	642	2008/06/15	17.46	21.26	18.01	19.29	21.2	22.89	26.88	21.16	22.17	23.19	19.66	18.4	24.63	29.05	30.19	28.43	27.09	29.74	31.38	27.2	22.35	21.48	21.76	22.09	20.38	18.13	23.63	24.45	23.86	18.59	21.53	23.66	22.05	23.83	26.91	27.06	24.17	22.03	25.66	27.51	29.47	27.41	24.93
195	67	NA	55.08338326	-118.5812668	548	2008/06/15	17.97	21.79	18.49	19.81	21.79	23.5	27.51	21.68	22.67	23.81	20.09	18.95	25.16	29.34	30.65	28.9	27.77	30.44	32	28.01	22.71	22.22	22.34	22.81	20.91	18.75	24.23	25.11	24.45	19.2	22.39	24.22	22.84	24.7	27.64	27.76	24.81	22.96	26.45	28.22	30.11	28.39	25.94
196	66	NA	55.04288326	-118.5037334	638	2008/06/15	17.33	21.27	17.99	19.28	21.24	22.96	26.93	21.08	22.16	23.27	19.61	18.48	24.62	28.82	30.12	28.29	27.13	29.84	31.41	27.42	22.11	21.62	21.82	22.18	20.39	18.19	23.62	24.51	23.86	18.63	21.78	23.69	22.28	24.09	27.05	27.16	24.24	22.35	25.87	27.61	29.5	27.73	25.28
197	70	NA	54.94809993	-118.3977334	660	2008/06/15	17.27	21.18	17.88	19.23	21.05	22.86	26.78	20.88	22.05	23.07	19.56	18.23	24.43	28.9	30.08	28.27	26.81	29.59	31.18	27.09	22.14	21.32	21.63	21.88	20.21	18.01	23.41	24.3	23.65	18.39	21.44	23.6	22.06	23.66	26.72	26.98	24.1	21.79	25.47	27.3	29.33	27.5	24.73
198	110	NA	55.81168326	-119.2610168	720	2008/06/15	15.77	19.7	17.38	18.28	20.47	22.98	24.9	18.71	20.7	22.61	18.24	17.03	23.09	26.4	27.04	26.22	26.14	28.01	30.85	25.16	19.87	20.53	21.51	20.49	19.07	17.26	22.28	23.14	21.42	18.12	20.49	22.85	21.66	23.58	25.41	25.53	21.58	22.24	24.55	26.36	28.73	27.14	24.93
199	62	NA	56.4594166	-119.8902834	731	2008/06/15	16.65	19.28	18.41	19.24	20.52	22.75	23.93	18.2	20.69	22.97	18.43	17.78	23.3	26.35	26.27	26.35	26.88	28.13	30.81	24.73	19.82	21.14	21.28	20.67	19.14	18.02	23.06	23.42	19.09	18.69	21.2	23	21.96	24.6	24.69	22.67	20.54	22.06	24.53	25.83	28.41	28	25.08
200	65	NA	54.97034993	-118.3555168	649	2008/06/15	17.27	21.27	17.93	19.34	21.11	22.97	26.84	20.9	22.11	23.18	19.64	18.32	24.49	28.93	30.13	28.27	26.83	29.65	31.25	27.22	22.13	21.4	21.71	21.97	20.27	18.09	23.45	24.37	23.72	18.44	21.52	23.7	22.24	23.75	26.83	27.05	24.18	21.87	25.56	27.35	29.41	27.65	24.81
201	82	NA	55.03639993	-118.4158001	641	2008/06/15	17.15	21.28	17.99	19.3	21.21	22.98	26.87	20.97	22.15	23.3	19.65	18.54	24.6	28.77	30.08	28.16	27.03	29.79	31.39	27.45	22	21.6	21.87	22.15	20.41	18.21	23.56	24.48	23.85	18.61	21.74	23.74	22.39	24.09	27.07	27.14	24.24	22.32	25.87	27.57	29.47	27.75	25.24
202	78	NA	54.65383326	-117.9678501	914	2008/06/15	15.78	18.61	17.02	17.1	19.47	21.27	25.94	19.23	20.56	20.06	18.21	16.63	25.06	28.17	28.39	26.13	24.97	27.17	29.46	25.01	21.43	19.47	19.65	19.69	18.91	16.35	20.67	22.72	21.2	16.94	18.35	20.76	20.97	20.63	24.27	26.45	21.81	17.79	22.7	25.19	25.57	24.06	22.98
203	40	NA	56.59528326	-119.9041334	822	2008/06/15	15.98	18.48	17.52	18.56	19.84	22.42	23.61	16.88	20.29	22.35	17.77	17.23	22.74	25.49	25.34	25.35	26.4	27.73	30.03	23.71	18.87	20.38	20.16	19.91	18.49	17.3	22.41	22.92	17.24	17.88	20.7	22.22	21.32	24.08	23.97	21.73	19.58	21.33	23.82	25.19	27.67	27.18	24.27
204	41	NA	56.63319993	-119.9266001	901	2008/06/15	15.42	17.92	16.87	17.94	19.3	22.06	23.19	16.13	19.82	21.85	17.27	16.79	22.31	24.94	24.76	24.76	25.94	27.32	29.49	23.02	18.26	19.84	19.53	19.36	17.99	16.74	21.94	22.46	16.21	17.34	20.18	21.65	20.75	23.62	23.47	21.13	18.94	20.84	23.3	24.71	27.15	26.65	23.74
205	116	NA	55.4671666	-118.7581334	906	2008/06/15	14.32	19.04	15.97	16.96	19.52	21.46	24.96	18.49	20.08	21.52	17.35	16.01	22.41	26.12	27.3	25.76	25	27.5	29.89	25.1	19.46	19.51	20.48	19.9	18.18	16.1	21.17	22.41	21.46	16.75	19.76	21.35	20.36	22.19	24.79	25.07	21.83	20.48	23.75	25.65	27.69	26.19	23.64
206	115	NA	55.88803326	-119.1582001	673	2008/06/15	16.3	19.98	18.03	18.67	20.66	23.34	24.99	18.82	20.9	23.09	18.67	17.43	23.38	26.6	27.12	26.53	26.18	28.11	31.1	25.36	20.1	21.02	21.85	20.88	19.52	17.51	22.68	23.51	21.28	18.82	20.94	23.38	22.2	24.18	25.79	25.66	21.85	22.55	24.84	26.54	28.82	27.89	25.37
207	60	NA	55.48059993	-118.6150501	792	2008/06/15	14.85	19.82	16.8	17.81	20.06	22.13	25.65	19.21	20.82	22.31	18.24	17.02	23.24	26.98	28.2	26.51	25.42	28.3	30.45	26.09	20.2	20.44	21.09	20.84	19.12	16.82	21.84	23.29	22.31	17.61	20.63	21.9	20.9	22.84	25.76	25.85	22.81	20.88	24.69	26.38	28.3	27.29	24.38
208	81	NA	55.09954993	-118.1622834	619	2008/06/15	16.76	21.48	18.01	19.55	21.19	23.26	26.9	20.62	22.22	23.45	19.94	18.68	24.59	28.76	30.05	27.92	26.74	29.8	31.39	27.86	21.8	21.72	22.14	22.18	20.6	18.48	23.51	24.63	23.95	18.62	21.88	24.04	23.03	24.16	27.27	27.35	24.54	22.16	25.97	27.53	29.65	28.8	25.26
209	38	NA	56.9577166	-119.9805668	737	2008/06/15	16.97	18.22	17.43	18.78	20.48	23.8	24.68	15.98	21.3	23.41	19.12	17.25	23.51	25.88	25.43	25.97	26.88	28.58	30.31	22.09	18.41	20.73	19.84	20.48	19.2	18.3	23.18	23.76	14.7	18.33	20.11	23.08	21.74	24.35	24.86	22.23	20.66	21.6	24.15	25.02	27.49	27.64	24.14
210	35	NA	56.5031666	-119.5168168	677	2008/06/15	17.01	19.69	18.57	19.34	21.03	23.26	24.65	18.06	21.39	23.37	18.83	17.88	23.63	26.54	26.46	26.75	27.28	28.28	30.97	25.27	19.9	21.33	21.04	20.94	19.5	18.23	23.09	24.01	18.93	19.02	20.87	23.4	22.62	24.68	25.18	23.2	20.94	22.31	24.87	26.42	28.54	28.46	25.27
211	39	NA	56.6105166	-119.6225501	883	2008/06/15	15.62	18.17	16.79	17.65	19.57	22.41	23.45	16.13	20.13	22.15	17.54	16.52	22.48	25.08	24.87	25.17	25.95	27.23	29.35	23.2	18.12	19.95	19.26	19.43	18.08	16.84	21.63	22.64	15.86	17.48	19.17	21.97	21.09	23.33	23.74	21.45	19.18	20.85	23.34	24.84	26.96	26.89	23.57
212	79	NA	54.7176666	-117.7046501	764	2008/06/15	16.83	19.75	17.78	18.53	20.64	23.15	26.46	20.06	21.01	21.25	18.99	17.56	25.92	29.21	28.73	27.08	25.52	28.19	29.97	25.88	22.31	20.55	20.97	20.91	19.43	17.92	21.71	23.75	21.85	18.06	19.56	21.95	22.72	21.95	25.51	27.7	22.67	18.77	23.93	26.36	27.19	26.02	23.73
213	65	NA	56.75234993	-119.7121668	1011	2008/06/15	14.78	16.8	15.64	16.41	18.62	22.24	22.91	14.41	19.31	21.61	16.97	15.67	21.9	24.23	23.82	24.53	25.1	26.56	28.41	21.22	16.96	18.81	18.13	18.55	17.37	15.82	20.87	22.07	13.05	16.92	18.25	20.96	19.84	22.59	23.21	20.59	18.48	20.12	22.46	23.63	26.01	26.18	22.8
214	80	NA	55.1030166	-118.0531168	614	2008/06/15	16.7	21.49	17.98	19.59	21.2	23.38	26.97	20.57	22.23	23.49	19.97	18.57	24.58	28.82	30.01	27.91	26.66	29.79	31.41	27.91	21.87	21.76	22.17	22.21	20.62	18.54	23.49	24.7	23.96	18.66	21.88	24.09	23.21	24.12	27.27	27.46	24.6	21.99	25.95	27.52	29.77	29.18	25.2
215	112	NA	56.28299993	-119.1634501	689	2008/06/15	16.52	19.63	18.27	19	20.71	23.12	24.71	18.02	21.11	22.95	18.51	17.35	23.17	26.32	26.48	26.4	26.77	27.89	30.82	25.36	19.79	21.05	20.91	20.78	19.35	17.56	22.61	23.76	19.96	18.8	20.68	23.46	22.52	24.25	25.37	24.23	21.23	22.33	24.79	26.46	28.45	28.12	25.06
216	113	NA	56.1195166	-118.9661001	676	2008/06/15	16.51	19.76	18.19	18.86	20.6	23.21	24.81	18.46	20.91	22.91	18.59	17.51	23.27	26.39	26.77	26.45	26.32	27.87	30.95	25.5	20.06	21.14	21.51	21.03	19.62	17.59	22.73	23.81	20.84	18.88	20.97	23.43	22.47	24.34	25.72	25.19	21.65	22.49	24.9	26.55	28.66	28.16	25.42
217	34	NA	56.58058326	-119.3721668	891	2008/06/15	15.32	18.23	16.68	17.42	19.62	22.15	23.47	15.92	20.07	21.88	17.27	16.24	22.23	24.91	24.78	25.22	25.73	26.66	29.19	23.72	18.03	19.72	18.97	19.38	18.15	16.61	21.11	22.74	16.38	17.24	18.79	21.86	21.27	22.83	23.77	21.87	19.36	20.74	23.37	25.09	26.84	26.99	23.56
218	37	NA	56.96879993	-119.6884001	824	2008/06/15	16.36	17.41	16.62	17.86	19.8	23.43	24.16	14.98	20.56	22.85	18.32	16.54	23.09	25.29	24.72	25.97	26.09	27.87	29.46	20.93	17.47	19.74	18.82	19.76	18.49	17.55	22.23	23.05	13.57	17.68	19.22	22.43	21.03	23.62	24.33	21.64	20.05	21.1	23.42	24.05	26.75	27.1	23.55
219	46	NA	57.19339993	-119.8830001	769	2008/06/15	17.32	17.49	17.21	19.46	19.96	24.02	25.03	14.56	21.63	23.74	19.4	16.61	23.27	25.51	24.84	26.27	26.83	29.2	30.91	20.24	18.15	21.08	19.75	20.77	19.34	18.7	23.52	23.6	13.05	18.02	20.3	23.61	21.91	24.96	25.13	22.05	20.51	21.34	23.55	23.92	26.78	27.19	23.66
220	66	NA	56.88844993	-119.5241001	883	2008/06/15	15.73	17.28	16.29	17.16	19.47	23.02	23.66	15.02	20.11	22.36	17.82	16.2	22.64	24.93	24.45	25.24	25.74	27.24	28.84	21.47	17.36	19.4	18.46	19.27	18.11	16.75	21.43	22.78	13.59	17.48	18.81	21.84	20.57	23.02	23.9	21.38	19.54	20.74	23.16	24.01	26.51	26.81	23.24
221	36	NA	56.76074993	-119.3561834	1007	2008/06/15	14.81	16.85	15.51	16.24	18.73	22.23	22.87	14.42	19.33	21.51	16.9	15.48	21.89	24.18	23.73	24.53	25.03	26.39	28.09	21.21	16.67	18.68	17.78	18.49	17.29	15.78	20.44	22.03	13.02	16.7	17.93	20.95	19.89	22.18	23.08	20.62	18.57	19.99	22.44	23.6	25.84	26.11	22.49
222	47	NA	57.32553325	-119.8945334	731	2008/06/15	17.78	17.71	17.66	20.37	20.15	24.46	25.63	14.55	22.39	24.33	20.03	16.79	23.55	25.79	24.99	26.5	27.41	30	31.68	20.44	18.79	22.03	20.32	21.42	19.92	19.17	24.04	24.04	12.81	18.37	20.99	24.14	22.45	25.78	25.65	22.3	20.64	21.64	23.72	23.89	26.82	27.25	23.7
223	69	NA	56.85714993	-119.3567501	981	2008/06/15	14.95	16.71	15.55	16.28	18.8	22.46	23.03	14.37	19.43	21.69	17.09	15.65	22.09	24.3	23.8	24.64	25.09	26.54	28.03	20.95	16.72	18.71	17.73	18.57	17.42	15.89	20.55	22.16	12.78	16.85	18.05	21.01	19.85	22.34	23.22	20.66	18.71	20.11	22.51	23.4	25.89	26.19	22.62
224	60	NA	56.17744993	-118.6729834	645	2008/06/15	16.73	19.85	18.05	18.78	20.79	23.15	25.1	18.56	21.08	22.7	18.94	18.09	23.54	26.35	26.83	26.51	25.77	27.47	30.9	26.24	20.5	21.66	21.85	21.85	20.58	18.21	23.01	24.85	21.18	18.98	21.23	23.21	23.2	24.55	26.26	26.1	22.65	22.51	25.35	26.96	28.77	28.9	26.24
225	90	NA	55.67078326	-118.1517334	720	2008/06/15	15.18	19.78	17.11	17.13	20.28	22.26	25.48	18.44	21.19	22.25	18.6	17.4	23.38	26.42	27.53	25.9	24.76	27.86	30.19	26.24	20.15	20.93	21.63	20.73	19.95	17.53	22.14	23.6	21.86	18.46	20.99	22.86	22.11	23.69	25.87	26.72	23.32	21.7	25.11	26.7	28.09	27.85	24.86
226	75	NA	55.30604993	-117.7518168	732	2008/06/15	15.28	20.45	16.97	18.49	20.22	22.63	26.05	18.92	21.3	22.22	18.99	17.09	23.37	27.74	28.62	26.63	25.2	28.57	30.31	26.77	20.64	20.81	21.25	20.99	19.78	17.66	22.27	23.66	22.53	17.63	21.24	23.17	22.57	23.09	25.8	26.91	23.76	20.82	24.75	26.53	28.64	28.65	24.3
227	43	NA	56.15939993	-118.5867668	664	2008/06/15	16.71	19.63	17.78	18.52	20.55	23	24.89	18.59	20.81	22.43	18.81	18.05	23.41	26.13	26.65	26.42	25.45	27.26	30.73	26.16	20.46	21.67	21.88	21.96	20.59	18.22	22.94	24.94	21.13	18.86	21.19	23.02	23.16	24.45	26.23	26.14	22.6	22.34	25.28	26.78	28.65	28.84	26.23
228	59	NA	57.12829993	-119.5238501	770	2008/06/15	16.98	17.4	16.94	18.53	20.08	23.66	24.51	14.93	20.94	23.22	18.83	16.4	23.13	25.47	24.78	26.29	26.32	28.3	29.89	20.18	17.48	19.96	19.12	20.18	18.86	18.29	22.86	23.32	13.67	17.85	19.61	23.06	21.32	23.89	24.7	22.13	20.88	21.25	23.64	23.89	26.68	27.2	23.48
229	67	NA	56.98694993	-119.3166168	1012	2008/06/15	14.74	15.91	15.19	16.04	18.47	22.25	22.84	13.77	19.09	21.47	16.77	15.43	21.92	24.07	23.46	24.89	24.74	26.34	27.57	19.8	16.17	18.13	17.15	18.26	17.09	15.7	20.36	21.86	12.1	16.56	17.76	20.67	19.36	22.15	22.97	20.3	18.6	19.89	22.18	22.55	25.56	25.9	22.41
230	76	NA	55.1475666	-117.4527668	745	2008/06/15	15.23	20.31	16.57	18.82	20.09	23.05	26.5	18.55	21.26	21.78	19.2	16.26	23.09	28.56	28.27	26.81	25.01	28.65	30.41	26.86	20.81	20.97	21.18	20.95	19.81	17.88	21.74	23.98	22.54	17.29	21.33	22.76	23.23	22.56	25.21	27.69	23.56	19.45	24.16	26.45	29.06	29.46	23.92
231	62	NA	55.4774166	-117.7808001	639	2008/06/15	15.73	20.85	17.98	18.74	20.95	23.12	26.24	19.33	21.85	22.93	19.44	17.86	23.99	27.94	28.77	26.71	25.6	28.82	30.98	27.16	21.34	21.45	22	21.63	20.56	18.32	23	24.26	22.83	18.57	21.77	23.63	22.98	23.93	26.46	27.3	24.24	21.94	25.55	27.25	28.84	28.65	25.21
232	61	NA	56.73714993	-119.0344001	1013	2008/06/15	14.47	16.9	15.05	15.62	18.76	21.6	22.47	14.45	18.99	21.04	16.49	14.92	21.52	23.95	23.47	24.32	24.44	25.68	27.4	21.22	15.96	18.32	17.16	18.23	17.12	15.66	19.37	21.71	13.84	15.94	17.04	20.81	19.92	20.96	22.62	20.72	18.76	19.64	22.29	23.45	25.37	25.89	21.93
233	48	NA	57.3391666	-119.6063501	701	2008/06/15	17.88	17.83	17.66	20.13	20.38	24.48	25.56	14.8	22.18	24.25	19.94	16.68	23.59	25.89	25	26.81	27.23	29.78	31.38	20.21	18.5	21.53	20.14	21.3	19.8	19.24	23.97	23.99	13.23	18.39	20.75	24.08	22.38	25.48	25.62	22.49	21	21.75	23.93	23.87	26.79	27.35	23.65
234	63	NA	57.1395166	-119.3018668	953	2008/06/15	15.43	15.65	15.52	16.7	18.85	22.13	22.91	13.78	19.13	21.59	17.16	15.03	21.79	24.23	23.41	25.39	24.61	26.45	27.71	18.06	15.53	17.45	17.2	18.56	17.27	16.55	20.78	21.82	12.63	16.62	17.86	21.13	19.4	21.87	23.25	21.15	20.28	20.1	22.54	22.28	25.35	25.96	22.19
235	52	NA	57.39659993	-119.5415001	763	2008/06/15	17.36	17.32	17.1	19.44	19.89	23.87	24.87	14.36	21.46	23.61	19.23	16.2	23.11	25.39	24.34	26.4	26.49	29.08	30.56	19.26	17.71	20.6	19.4	20.66	19.15	18.7	23.34	23.36	13.03	17.79	20	23.42	21.8	24.73	25.04	22.03	20.68	21.33	23.46	23.17	26.3	26.86	23.22
236	42	NA	56.4043166	-118.4863168	818	2008/06/15	15.18	18.77	16.92	17.55	19.87	21.86	23.88	16.4	20.02	21.64	17.82	16.57	22.31	25.21	25.2	24.87	24.67	26.33	29.21	24.71	18.5	20.18	19.62	20.15	19.37	17.3	21.45	23.39	18.69	17.04	19.06	21.39	22.21	22.58	24.43	23.82	21.14	21.03	23.87	25.61	27.05	27.62	24.7
237	44	NA	56.55393326	-118.6288834	934	2008/06/15	14.53	18.14	15.69	16.37	19.34	21.45	23.15	15.37	19.56	21.19	17.06	15.51	21.74	24.48	24.25	24.41	24.51	25.81	28.26	23.23	16.99	19.41	18.17	19.14	18.21	16.53	20.21	22.49	16.41	16.09	17.63	20.98	21.39	21.32	23.38	22.13	19.62	20.17	22.98	24.63	26.07	26.63	23.06
238	45	NA	56.4064166	-118.4532334	798	2008/06/15	15.29	18.9	17.04	17.67	19.98	21.98	24	16.49	20.1	21.77	17.95	16.72	22.44	25.33	25.33	24.99	24.72	26.45	29.33	24.84	18.64	20.29	19.78	20.28	19.52	17.45	21.58	23.52	18.85	17.16	19.19	21.49	22.34	22.72	24.56	23.99	21.29	21.17	23.99	25.73	27.16	27.76	24.87
239	72	NA	56.4799166	-118.5174001	762	2008/06/15	15.48	19.14	17.15	17.82	20.34	22.18	24.26	16.65	20.55	22	18.13	16.7	22.62	25.54	25.44	25.15	25.32	26.65	29.47	24.87	18.41	20.44	19.56	20.34	19.52	17.58	21.51	23.65	18.54	17.19	19.07	21.7	22.56	22.49	24.58	23.73	21.23	21.23	24.15	25.89	27.28	27.85	24.65
240	70	NA	56.8531166	-118.8183501	975	2008/06/15	14.93	16.43	14.2	14.62	19.04	21.93	22.36	14.07	19.01	21.03	16.8	14.5	21.67	23.89	23.1	25.23	23.91	25.62	26.58	20.09	15.22	18.14	16.44	18.16	17.12	16.29	19.03	21.49	13.09	15.32	16.27	21.14	19.89	19.99	22.4	20.38	18.8	19.33	21.99	22.66	24.54	25.53	20.99
241	64	NA	56.77124993	-118.7078001	925	2008/06/15	14.87	17.24	14.16	14.43	19.35	21.72	22.52	14.78	19.22	21.07	16.97	14.75	21.81	24.16	23.4	24.46	23.9	25.62	26.66	20.82	15.39	18.6	16.65	18.42	17.37	16.46	19.13	21.69	13.82	15.23	16.12	21.16	20.57	19.73	22.5	20.62	18.83	19.49	22.22	23.03	24.7	25.76	21.11
242	58	NA	56.6350166	-118.3713334	720	2008/06/15	15.75	19.49	16.22	16.9	20.62	22.47	24.18	16.25	20.59	22.33	18.41	16.57	22.9	25.73	25.17	25.67	24.97	26.84	28.96	23.71	17.49	20.13	18.75	20.2	19.38	17.96	21.02	23.53	17.3	16.9	18.39	20.91	22.65	21.47	24.28	23.18	20.83	21.15	23.97	25.44	26.73	27.62	23.84
243	57	NA	56.39099993	-117.9489001	762	2008/06/15	15.27	19.26	17.66	17.97	20.13	22.16	24.15	15.78	19.85	22.18	18.34	17.23	22.67	25.64	25.49	24.78	24.1	26.64	29.5	25.14	18.9	20.12	20.05	20.31	20.01	17.9	21.82	23.67	19.35	17.25	19.31	20.75	22.46	23.12	24.68	24.62	21.72	21.49	24.15	26.06	27.2	28.1	25.52
244	56	NA	57.38618326	-118.9401168	823	2008/06/15	16.34	15.94	16.57	17.7	19.76	22.09	23.06	14.68	19.11	21.93	17.79	14.99	21.96	24.88	23.88	26.07	24.74	26.24	27.92	16.29	15.02	16.3	17.72	18.94	17.72	17.6	21.05	21.64	14.31	17.45	18.49	21.68	19.17	21.31	23.8	23.06	23.52	20.77	23.56	22.77	25.73	26.63	22.67
245	54	NA	56.6839166	-118.1125334	822	2008/06/15	15.11	18.83	15.75	16.48	19.9	21.87	23.49	15.06	19.65	21.83	17.96	16.13	22.25	25.16	24.44	24.17	23.75	26.09	28.31	22.3	16.66	18.83	17.94	19.49	18.87	17.38	20.51	22.88	16.9	16.41	18.03	19.71	21.62	20.83	23.62	22.89	20.49	20.64	23.39	24.98	26.14	27.05	23.77
246	53	NA	56.73409993	-118.1354001	743	2008/06/15	15.77	19.24	15.98	16.54	20.46	22.43	23.88	15.6	20.22	22.29	18.42	16.5	22.77	25.62	24.83	24.56	24.22	26.54	28.46	22.48	16.94	19.02	18.24	19.87	19.08	17.8	20.88	23.22	16.64	16.73	18.24	20.19	22.05	21.08	23.9	22.93	20.68	20.98	23.71	25.13	26.38	27.32	23.74
247	68	NA	57.40478326	-118.4358834	886	2008/06/15	15.67	15.61	15.46	16.68	18.48	21.97	22.76	14.4	18.86	21.34	17.33	14.8	21.56	24.63	23.33	22.7	23.08	26.68	27.15	15.14	14.58	15.8	16.85	18.97	16.8	17.09	20	20.25	12.98	16.19	16.89	20.01	19.74	21.7	23.4	21.21	20.6	20.38	22.73	22.1	24.85	25.81	21.77
248	49	NA	55.97844993	-116.6825334	742	2008/06/15	13.97	19.25	18.25	17.75	19.85	22.22	25.64	15.84	20.23	22.19	18.68	16.67	22.24	26.7	25.3	24.21	24.13	27.17	29.24	25.23	18.39	20.17	20.21	20.26	19.29	17.71	21.43	23.9	19.3	18.07	20.61	20.76	22.71	21.28	23.31	25.21	22.28	19.28	24.15	24.78	27.18	28.18	24.24
249	71	NA	56.1745166	-116.8720168	647	2008/06/15	14.93	19.92	18.96	18.43	20.5	22.73	25.49	17.38	20.87	22.57	19.02	17.4	22.94	26.92	26.01	24.54	24.04	27.5	29.75	25.83	19.13	20.13	20.45	21.21	20.28	17.91	21.96	24.33	19.74	18.02	20.88	21.44	23.01	22.37	24.49	25.6	23.2	20.65	24.39	25.73	27.54	28.61	25.14
250	51	NA	55.91344993	-116.5343168	726	2008/06/15	13.77	19.42	18.39	17.9	19.86	22.41	25.65	16.05	20.37	22.32	18.78	16.6	22.32	26.89	25.53	24.86	24.23	27.24	29.49	25.38	18.9	20.29	20.36	20.42	19.56	17.99	21.33	23.99	19.72	18.06	20.69	20.92	22.85	21.46	23.49	25.32	22.5	19.3	24.16	24.96	27.23	28.17	24.37
251	50	NA	56.70058326	-117.2100001	461	2008/06/15	17.99	20.22	19.77	18.69	21.88	24.38	25.64	16.95	21.51	24	20.31	19.28	24.49	27.78	26.64	25.73	24.41	28.54	30.43	24.13	19.18	18.67	19.91	21.75	21.01	19.23	22.87	25.41	18.27	19.28	20.84	21.4	23.61	24.03	25.6	25.62	23.17	22.79	26.08	27.58	28.53	29.46	26.44
252	55	NA	56.43954993	-116.7676001	610	2008/06/15	15.12	19.69	18.97	18.17	20.69	22.96	25.2	16.88	20.63	22.69	19.2	17.89	22.93	26.64	25.61	24.3	23.88	27.71	29.8	25.09	18.17	18.69	19.45	21.05	20.35	18.05	21.75	24.49	18.55	18.09	20.02	20.76	22.82	22.46	24.47	25.2	22.78	21.26	24.5	25.88	27.5	28.65	25.24
253	69	NA	54.28479993	-119.8477501	1129	2009/06/15	23.73	19.2	18.13	19.47	19.58	15.97	16.18	18.25	18.55	19.11	14.35	13.03	16.21	13.54	14.03	12.54	15.31	16.62	18.99	18.4	19.84	13.07	11.13	15.3	11.67	20.06	21.61	24.08	11.65	16.65	21.64	21.7	24.33	22.63	17.57	22.39	25.51	25.37	27.6	28.32	28.33	25.86	27.93
254	103	NA	54.64088326	-119.8766668	914	2009/06/15	25.4	20.53	20.06	20.91	21.18	17.15	18.09	20.47	20.65	20.34	15.58	13.89	17.28	14.94	15.6	13.59	15.52	18.88	20.31	19.76	21.12	13.51	12.64	17.82	13.42	21.94	22.95	25.46	12.09	18.15	22.8	22.9	25.51	23.75	19.12	23.31	26.54	26.18	28.74	29.16	29.73	26.86	29.63
255	59	NA	54.53728326	-119.7488168	1221	2009/06/15	23.32	18.37	17.86	18.92	19.13	15.21	15.95	18.31	17.95	18.24	13.34	12.11	15.42	12.84	13.52	11.59	13.99	16.67	18.59	17.92	19.26	12.34	10.7	15.47	11.54	20.14	21.29	23.67	10.4	16.59	21.13	21.13	23.98	21.97	17.35	21.84	24.97	24.72	27.16	27.77	28.13	25.38	27.79
256	60	NA	54.62724993	-119.8250001	1219	2009/06/15	23.51	18.33	17.91	18.84	18.98	15.05	16.16	18.56	18.2	18.07	13.09	11.9	15.25	12.75	13.51	11.58	13.79	17.12	18.85	18.16	19.31	11.82	10.7	15.83	11.68	20.36	21.67	23.99	10.26	16.92	21.19	21.15	24.17	22.2	17.41	21.81	25.14	24.75	27.31	27.81	28.6	25.56	28.25
257	107	NA	54.70344993	-119.7908168	1130	2009/06/15	24	19	18.61	19.47	19.72	15.67	16.71	19.08	19.03	18.81	13.96	12.45	15.81	13.43	14.14	12.11	14.4	17.69	19.21	18.62	19.9	12.37	11.39	16.57	12.26	20.83	21.9	24.34	10.86	17.18	21.63	21.68	24.44	22.59	17.93	22.19	25.44	25.07	27.63	28.07	28.71	25.82	28.54
258	119	NA	54.8247666	-119.8857168	944	2009/06/15	24.83	20.46	19.93	20.76	21.26	17.06	17.63	20.04	20.52	20.51	15.9	13.65	17.15	14.9	15.45	13.26	15.06	18.53	19.67	19.21	21.03	14.02	12.86	17.68	13.33	21.51	21.98	24.67	12.23	17.13	22.51	22.73	24.78	23.1	18.93	22.9	25.79	25.59	28.07	28.5	28.46	26.13	28.73
259	106	NA	54.89443326	-119.9319001	925	2009/06/15	24.9	20.68	20.27	20.92	21.67	17.21	17.82	20.19	20.84	20.87	16.28	13.72	17.31	15.2	15.71	13.3	14.89	18.63	19.44	19.16	21.3	14.63	13.56	18.18	13.72	21.63	21.7	24.41	12.59	16.9	22.65	22.86	24.59	22.95	19.18	22.87	25.44	25.37	27.87	28.26	27.95	26	28.58
260	91	NA	54.69848326	-119.6838668	978	2009/06/15	24.73	20.24	19.67	20.6	21.02	16.93	17.43	19.84	20.24	20.25	15.67	13.66	16.99	14.7	15.25	13.18	15.14	18.15	19.62	19.11	20.8	13.67	12.51	17.31	13.09	21.38	22.01	24.69	11.96	17.18	22.36	22.6	24.82	23.08	18.77	22.91	25.9	25.67	28.09	28.59	28.62	26.14	28.69
261	121	NA	54.7969166	-119.7723834	907	2009/06/15	25.01	20.81	20.22	21.06	21.62	17.41	17.8	20.23	20.85	20.92	16.4	14	17.46	15.25	15.76	13.56	15.27	18.62	19.76	19.32	21.28	14.37	13.16	17.87	13.56	21.64	21.97	24.74	12.52	17.07	22.7	22.99	24.87	23.21	19.16	23.09	25.89	25.75	28.17	28.63	28.39	26.19	28.73
262	90	NA	54.86209993	-119.8199834	876	2009/06/15	25.13	20.99	20.58	21.27	22	17.59	18	20.5	21.19	21.33	16.88	14.05	17.64	15.54	16.05	13.7	15.1	18.86	19.75	19.38	21.56	14.82	13.8	18.41	14.04	21.72	21.75	24.59	12.89	16.84	22.81	23.16	24.75	23.1	19.41	23.03	25.58	25.52	27.99	28.46	27.99	26.1	28.66
263	122	NA	54.6581166	-119.4456168	1034	2009/06/15	24.03	20.14	19.06	20.34	20.76	16.87	16.51	19.12	19.77	20.22	15.99	13.85	16.79	14.58	14.89	13.48	14.78	16.84	18.88	18.35	20.28	13.68	12.11	16.3	12.44	20.6	21.09	23.91	11.74	15.88	21.85	22.38	24.23	22.31	18.32	22.6	25.29	25.43	27.47	28.3	27.58	25.33	27.58
264	123	NA	54.65729993	-119.4013668	1003	2009/06/15	24.15	20.45	19.25	20.56	21.02	17.13	16.63	19.29	20.07	20.53	16.4	14.12	17.01	14.85	15.12	13.7	14.93	16.91	18.96	18.43	20.46	13.88	12.33	16.44	12.57	20.7	21.08	24	11.93	15.79	21.98	22.6	24.31	22.38	18.49	22.74	25.38	25.56	27.55	28.4	27.54	25.38	27.6
265	62	NA	54.89488326	-119.6273501	750	2009/06/15	25.72	22.12	21.62	22.2	23.12	18.58	18.69	21.26	22.36	22.59	18.3	14.86	18.57	16.62	17.05	14.6	15.76	19.71	20.15	19.87	22.53	16.06	14.99	19.43	14.94	22.29	21.84	24.85	13.95	16.87	23.53	24.01	25.03	23.49	20.25	23.56	25.78	25.92	28.31	28.8	27.87	26.32	28.85
266	102	NA	55.27333326	-119.9491334	853	2009/06/15	25.45	21.78	21.05	21.44	22.75	17.75	18.61	20.4	22.14	22.04	17.6	13.58	18.03	16.08	16.44	13.07	14.9	19.21	18.69	19.06	22.06	15.93	15.13	19.68	14.09	21.71	21.01	24.05	13.56	16.44	23.19	23.26	24.1	23.15	19.48	22.85	24.7	24.55	27.54	27.55	26.62	25.77	28.5
267	61	NA	54.7920666	-119.4153834	912	2009/06/15	24.64	21.13	20.32	21.18	21.97	17.75	17.38	20.04	21.04	21.45	17.33	14.39	17.54	15.54	15.91	13.74	15.33	18.07	19.36	18.89	21.43	14.74	13.43	17.67	13.65	21.36	21.15	24.28	12.67	15.95	22.54	23.19	24.45	22.74	19.19	23.03	25.51	25.61	27.72	28.35	27.4	25.65	27.96
268	71	NA	54.1593166	-118.7781501	1295	2009/06/15	21.82	20.42	16.64	18.99	18.44	16.12	14.69	15.65	18.29	19.29	14.6	12.42	16.66	13.2	13.17	14.54	15.17	14.04	17.93	17.2	19.06	12.19	9.12	13.22	9.04	18.58	20.29	23.94	11.33	14.48	21.45	21.95	23.24	23.07	16.38	22.26	26	25.69	27.78	28.53	27.06	24.6	26.55
269	72	NA	54.1581166	-118.7748001	1219	2009/06/15	22.29	20.9	17.1	19.48	18.93	16.62	15.17	16.12	18.81	19.77	15.06	12.87	17.1	13.66	13.61	15.01	15.51	14.32	18.28	17.58	19.41	12.48	9.43	13.61	9.36	18.96	20.66	24.31	11.61	14.88	21.81	22.29	23.56	23.43	16.72	22.6	26.37	26.03	28.13	28.87	27.3	24.95	26.91
270	124	NA	54.52744993	-119.1264001	1137	2009/06/15	23.04	19.95	17.86	19.78	19.84	16.46	15.48	17.57	19.11	19.34	15.99	14.28	16.81	14.21	14.28	12.44	14.68	13.7	17.71	17.62	19.36	12.79	10.95	14.74	10.51	19.37	20.31	23.07	11.3	14.6	21.05	21.87	23.71	21.91	17.48	22.24	24.57	25.48	27.48	28.47	27.05	24.76	26.5
271	125	NA	54.64243326	-119.2095334	1149	2009/06/15	22.99	19.48	17.88	19.6	19.94	16.31	15.45	17.84	18.82	19.5	15.63	13.69	16.43	13.94	14.12	12.19	14.28	14.89	17.9	17.45	19.36	13.11	11.2	14.95	10.87	19.48	20.15	23.07	11.16	14.49	21.1	21.81	23.54	21.55	17.57	22.09	24.59	25.05	27.03	27.97	26.72	24.58	26.54
272	70	NA	54.2661166	-118.7334834	1161	2009/06/15	22.61	21.25	17.37	19.66	19.13	16.73	15.41	16.66	19	20.01	15.79	13.56	17.44	14.21	14.18	15.33	15.34	14.15	18.13	17.38	19.48	12.86	9.89	13.54	9.66	18.86	20.55	23.88	11.75	14.42	21.63	22.38	23.78	23.17	16.87	22.54	25.83	25.99	27.99	29	27.21	24.89	26.78
273	118	NA	55.0344166	-119.4211501	684	2009/06/15	26.2	22.91	22.4	22.78	23.83	19.14	19.28	21.86	23.48	23.56	19.19	14.96	19.17	17.37	17.76	15	16.13	21.01	20.38	20.34	23.3	17.24	16.19	20.8	15.57	22.79	21.78	24.97	14.97	17.11	24.23	24.67	25.09	23.76	20.86	23.87	25.85	25.97	28.48	28.84	27.65	26.37	29.1
274	73	NA	54.3031666	-118.6829001	1082	2009/06/15	23.08	21.71	17.82	20.07	19.57	17.06	15.8	17.28	19.37	20.55	16.61	14.26	17.88	14.89	14.84	15.81	15.1	14.59	18.26	17.44	19.69	13.35	10.48	13.67	10.15	18.98	20.68	23.81	12.03	14.23	21.63	22.62	24.12	22.76	17.14	22.57	25.49	26.05	27.92	29.21	27.35	24.92	26.79
275	104	NA	54.9264166	-119.2874668	739	2009/06/15	25.82	22.68	22.02	22.45	23.46	18.96	18.63	21.41	22.93	23.14	19.14	15.1	18.77	17.09	17.5	14.93	16	20.03	20.11	19.87	23	16.33	15.53	19.74	15.15	22.39	21.56	24.83	14.22	16.62	23.62	24.37	25.02	23.32	20.4	23.59	25.62	25.98	28.15	28.75	27.61	26.26	28.72
276	120	NA	54.87983326	-119.2280834	876	2009/06/15	24.76	21.74	20.98	21.47	22.45	18.14	17.42	20.42	21.74	22.18	18.39	14.62	17.71	16.05	16.55	14.02	15.28	18.43	19.34	18.87	22.11	15	14.24	18.33	14.33	21.5	20.75	24.23	13.02	15.58	22.64	23.64	24.37	22.5	19.48	22.91	25.01	25.49	27.46	28.2	26.99	25.53	27.8
277	126	NA	55.4544666	-119.7516501	812	2009/06/15	25.96	22.17	21.4	21.71	23.37	18.02	19.22	20.47	22.46	22.48	18.09	13.52	18.53	16.44	16.8	12.95	15.16	19.23	18.52	19.18	22.37	16.18	15.97	20.29	14.29	21.71	21.15	24.22	13.91	16.68	23.45	23.43	24.28	23.58	19.55	23.04	24.7	24.37	27.67	27.53	26.51	26.21	28.83
278	101	NA	54.6504666	-118.9210001	1006	2009/06/15	23.82	21.15	18.75	20.62	21.2	17.47	16.26	19.11	20.28	21.09	17.44	14.67	17.19	15.16	15.24	14.68	15.04	16.13	18.69	17.98	20.31	13.86	12.35	15.96	11.41	20.36	20.43	23.8	11.9	14.57	21.82	22.95	24.12	22.03	18.52	22.81	25.2	25.62	27.31	28.32	26.9	25.06	27.05
279	128	NA	54.73908326	-118.9677834	914	2009/06/15	24.27	21.93	19.75	21.21	22.11	18.15	16.79	20.12	21.22	22.1	18.55	15.14	17.35	15.75	16.04	14.5	15.33	17.22	19.21	18.29	21.22	14.28	13.19	17.11	12.78	21.14	20.37	24.21	12.3	14.83	22.26	23.65	24.28	22.28	19.19	23.11	25.46	25.76	27.31	28.29	26.84	25.27	27.31
280	127	NA	54.73624993	-118.9532168	896	2009/06/15	24.38	22.03	19.83	21.3	22.19	18.24	16.88	20.2	21.31	22.19	18.62	15.22	17.46	15.84	16.11	14.66	15.41	17.3	19.27	18.37	21.28	14.36	13.26	17.17	12.85	21.2	20.46	24.27	12.38	14.91	22.33	23.71	24.35	22.36	19.26	23.14	25.48	25.83	27.39	28.37	26.92	25.34	27.39
281	92	NA	54.73609993	-118.9527668	896	2009/06/15	24.38	22.03	19.83	21.3	22.19	18.24	16.88	20.2	21.31	22.19	18.62	15.22	17.46	15.84	16.11	14.66	15.41	17.3	19.27	18.37	21.28	14.36	13.26	17.17	12.85	21.2	20.46	24.27	12.38	14.91	22.33	23.71	24.35	22.36	19.26	23.14	25.48	25.83	27.39	28.37	26.92	25.34	27.39
282	93	NA	55.51708326	-119.6520501	892	2009/06/15	25.62	21.64	20.74	21.1	22.8	17.43	18.72	19.82	21.79	21.84	17.59	12.77	18	15.8	16.22	12.03	14.53	18.37	17.85	18.54	21.84	15.48	15.41	19.67	13.68	21.02	20.61	23.79	13.26	16.14	22.9	22.83	23.89	23.19	18.83	22.57	24.13	23.69	27.11	26.94	26.05	25.71	28.44
283	98	NA	54.50054993	-118.6090001	924	2009/06/15	24.24	22.63	18.87	21.12	21.04	17.98	16.46	18.93	20.62	21.76	17.95	15.36	18.47	16.02	16	21.71	15.18	15.91	19.02	18.23	20.51	14.23	12.07	15.12	11.45	20.01	21.26	24.34	12.56	14.78	22.26	23.54	24.74	22.66	18.26	23.1	25.81	26.39	28.12	29.43	27.78	25.56	27.41
284	100	NA	54.55949993	-118.6604001	991	2009/06/15	23.94	22.15	18.59	20.72	20.8	17.55	16.08	18.76	20.42	21.28	17.61	14.88	17.82	15.57	15.53	14.88	14.76	15.67	18.59	17.93	20.28	13.94	12.05	15.19	11.28	19.9	20.72	23.82	12.11	14.4	21.89	23.11	24.32	22.19	18.19	22.69	25.23	25.89	27.57	28.8	27.15	25.14	27.03
285	76	NA	54.34798326	-118.3458668	1273	2009/06/15	21.71	20.37	16.27	18.48	18.13	15.66	14.36	15.89	17.3	20.02	15.71	12.9	16.87	14.13	13.85	14.58	12.97	14.17	17.07	15.69	18.65	13.55	9.82	11.66	9.44	17.31	19.24	22.23	10.93	12.43	20.19	21.54	23.09	20.48	15.93	20.85	23.28	24.42	26.02	28.18	25.92	23.28	25.23
286	99	NA	55.71694993	-119.6669334	781	2009/06/15	26.64	22.38	21.64	21.79	23.68	18.19	19.7	20.26	22.52	22.48	18.16	13.29	18.53	16.56	16.98	12.31	15.11	18.48	18.14	19.08	22.38	15.93	17.09	20.82	14.37	21.29	21.4	24.65	13.8	17.21	23.9	23.55	24.78	24.03	19.42	23.63	25.07	24.54	27.81	27.76	27.08	26.81	29.45
287	105	NA	55.06589993	-118.9773334	683	2009/06/15	26.6	23.68	22.84	23.2	24.14	19.64	18.95	21.98	23.87	24.09	20.24	15.11	19.25	18.22	18.38	16.02	16.69	21.8	20.51	20.19	24.07	17.59	16.61	20.36	15.44	22.98	21.85	24.91	14.99	16.76	24.07	24.89	25.57	23.48	20.93	23.83	25.5	26.04	27.55	28.52	27.66	26.56	29.13
288	89	NA	54.92883326	-118.7721668	662	2009/06/15	26.44	23.83	22.8	23.2	24.14	19.71	18.68	21.98	23.59	24.09	20.31	15.46	19.32	17.98	18.5	16.08	17.08	20.67	20.43	20.15	23.93	17.01	16.52	20.16	15.66	22.9	21.82	25.22	14.73	16.75	23.97	24.89	25.54	23.42	20.77	23.96	25.72	26.34	28.11	28.98	27.8	26.64	28.97
289	116	NA	54.67109993	-118.4978668	803	2009/06/15	25.38	23.67	20.52	22.17	22.5	18.81	17.03	20.73	22.06	23.03	19.4	15.64	18.87	17.02	17.4	16.35	16.19	17.51	19.6	18.76	21.58	15.58	14.23	17.16	13.54	21.35	21.28	24.63	13.25	15.27	22.95	24.25	25.14	22.71	19.52	23.33	25.93	26.48	27.92	29.02	27.85	25.92	27.92
290	97	NA	55.72194993	-119.4698334	842	2009/06/15	26.57	22.07	20.99	21.35	23.22	17.83	19.27	19.9	21.94	22.15	18.02	12.66	18.32	15.99	16.6	11.46	14.6	17.96	17.81	18.62	22.18	15.38	16.22	20.17	14	20.94	21.01	24.52	13.38	16.64	23.41	23.13	24.68	23.89	18.85	23.29	24.68	23.93	27.43	27.38	26.72	26.25	29.2
291	111	NA	54.90458326	-118.6416334	640	2009/06/15	26.59	24.03	22.86	23.36	24.15	19.84	18.64	22.22	23.79	24.4	20.51	15.45	19.48	18.16	18.71	16.26	17.22	20.84	20.49	20.2	23.95	17.2	16.63	20.23	15.64	22.95	21.87	25.38	14.83	16.82	24.05	25	25.64	23.43	20.71	23.97	25.75	26.38	28.18	29.02	27.84	26.69	29.03
292	114	NA	55.04493326	-118.7451001	654	2009/06/15	26.73	23.92	23	23.37	24.31	19.84	18.83	22.12	23.96	24.33	20.48	15.14	19.39	18.34	18.64	16.21	17	21.84	20.56	20.34	24.27	17.58	16.97	20.58	15.63	23.08	21.92	25.16	15.08	16.91	24.15	25.06	25.74	23.5	20.95	24.01	25.68	26.17	27.73	28.73	27.82	26.76	29.31
293	108	NA	55.88123326	-119.5470001	801	2009/06/15	26.44	21.91	21.45	21.34	23.55	17.87	19.52	19.72	22.01	22.04	18.1	12.55	18.07	16.15	16.66	11.41	14.63	17.87	17.76	18.59	21.94	14.87	17.51	20.79	14.04	20.27	21.01	24.51	13.3	16.94	23.64	23.34	24.77	23.9	18.74	23.47	24.87	24.27	27.28	27.52	27.14	26.86	29.31
294	79	NA	54.6988166	-118.3533168	783	2009/06/15	25.6	23.85	20.75	22.37	22.6	18.9	16.91	20.89	22.25	23.25	19.57	15.57	19.11	17.23	17.63	16.5	16.45	17.72	19.68	18.83	21.72	15.9	14.55	17.36	13.8	21.46	21.42	24.73	13.45	15.39	23.12	24.41	25.26	22.78	19.57	23.39	26.19	26.57	27.97	29.07	28.03	26.03	28.05
295	34	NA	56.33679993	-119.9690168	737	2009/06/15	26.85	21.72	22.47	21.81	23.48	17.36	19.73	19.84	22.42	22.32	17.31	12.57	17.44	16.78	16.99	11.56	15.13	17.96	18.21	19.04	21.74	14.51	19.23	21.94	14.67	17.43	21.08	24.42	13.26	17.59	24.12	23.55	24.5	23.8	19.27	23.98	25.3	24.53	27.2	28.04	27.8	27.79	29.44
296	85	NA	54.46444993	-118.0843501	991	2009/06/15	23.67	22.33	18.48	20.69	20.49	17.44	15.39	18.61	19.79	21.77	17.51	14.71	18.22	15.93	15.78	20.78	14.14	15.94	18.45	17.42	19.9	14.72	11.79	14.21	11.45	18.98	20.7	23.59	12.14	14	21.74	23.09	24.34	21.73	17.64	22.11	25.55	25.82	27.22	28.62	27.16	24.82	26.74
297	80	NA	54.60573326	-118.2246834	853	2009/06/15	24.84	23.41	19.78	21.82	21.75	18.41	16.25	19.98	21.31	22.65	18.68	15.36	18.98	16.69	16.91	16.5	15.79	16.75	19.3	18.41	20.82	15.08	13.44	16.19	12.74	20.57	21.39	24.58	12.9	15.04	22.76	24.1	25.04	22.75	18.79	23.18	26.51	26.53	28.1	29.33	27.97	25.8	27.74
298	74	NA	54.59548326	-118.1712168	865	2009/06/15	24.77	23.35	19.72	21.75	21.67	18.31	16.07	19.89	21.2	22.58	18.58	15.27	18.95	16.64	16.86	16.42	15.66	16.74	19.23	18.32	20.76	15.05	13.4	16.11	12.71	20.45	21.35	24.5	12.83	14.95	22.7	24.08	24.98	22.67	18.71	23.09	26.53	26.47	28.01	29.24	27.95	25.74	27.68
299	95	NA	54.9243666	-118.4877001	680	2009/06/15	26.35	23.92	22.71	23.21	24.03	19.65	17.99	21.96	23.55	24.28	20.38	14.97	19.34	17.92	18.62	16.07	17.35	20.75	20.26	20.11	24.05	17.04	16.82	20.36	15.59	22.91	21.65	25.28	14.75	16.72	23.91	24.91	25.41	23.15	20.48	23.82	25.59	26.1	27.99	28.86	27.72	26.59	28.9
300	94	NA	55.69474993	-119.2512668	978	2009/06/15	27.04	21.43	19.65	20.32	22.31	17.03	18.82	19.15	20.95	22.23	16.96	11.48	17.74	15.06	15.85	9.8	13.56	16.78	16.94	17.57	21.64	14.74	15.06	19.13	13.29	19.86	20.37	24.23	12.55	15.84	22.65	21.96	24.61	23.54	17.85	22.9	24.13	22.73	26.49	26.49	26.14	25.39	28.65
301	86	NA	54.4271166	-117.9767001	1000	2009/06/15	24.24	22.5	18.53	20.77	20.49	17.5	15.12	18.51	19.49	21.95	17.76	14.94	18.67	16.07	16.12	20.63	14.3	16.2	18.64	17.2	19.67	15.55	11.69	14.02	11.7	18.58	21.1	23.89	12.43	13.81	21.67	23.13	24.45	22	17.57	22.3	26.12	26.07	27.52	28.94	27.82	24.95	26.86
302	88	NA	54.42679993	-117.9753501	1000	2009/06/15	24.24	22.5	18.54	20.77	20.49	17.5	15.12	18.51	19.49	21.95	17.76	14.94	18.67	16.07	16.12	20.63	14.3	16.21	18.64	17.2	19.67	15.55	11.69	14.02	11.7	18.58	21.1	23.9	12.43	13.82	21.67	23.13	24.45	22.01	17.57	22.3	26.13	26.07	27.52	28.94	27.82	24.95	26.86
303	110	NA	55.02499993	-118.5308834	579	2009/06/15	27.04	24.45	23.37	23.85	24.75	20.28	18.72	22.59	24.28	24.95	21	15.23	19.83	18.65	19.22	16.58	17.68	21.86	20.62	20.71	24.47	17.71	17.79	21.21	16.09	23.35	22.1	25.72	15.36	17.29	24.43	25.38	25.98	23.61	21	24.38	26.16	26.37	28.32	29.23	28.13	27.16	29.72
304	81	NA	54.79984993	-118.2855668	820	2009/06/15	25.35	23.27	21.19	22.26	22.6	18.73	16.35	20.97	22.56	23.38	19.56	14.25	18.58	16.97	17.62	15.62	16.44	18.82	19.49	18.74	22.14	16.48	15.56	18.36	14.27	21.65	20.72	24.56	13.55	15.41	22.93	24.23	24.99	22.23	19.06	22.75	25.77	25.97	27.3	28.29	27.66	25.77	27.91
305	96	NA	54.8338666	-118.2451501	747	2009/06/15	25.9	23.74	21.81	22.81	23.14	19.24	16.78	21.48	23.16	23.97	20.14	14.46	19.06	17.49	18.15	16.11	17.04	19.46	19.84	19.15	22.67	17.03	16.28	19.02	14.78	22.16	21.08	24.95	14.05	15.85	23.35	24.58	25.37	22.51	19.4	23.11	26.11	26.27	27.57	28.57	28.02	26.17	28.32
306	87	NA	54.4410166	-117.8356334	895	2009/06/15	25.83	23.18	20.33	21.75	21.35	17.71	15.61	19.84	21.02	22.7	17.69	16.48	19.49	16.9	17.3	16.66	15.82	17.56	19.39	18.31	20.1	16.13	12.89	15.16	13.38	19.09	22.33	24.26	13.73	16.01	22.8	24.22	25.24	21.98	19.16	23.4	27.79	26.89	28.31	29.23	28.62	25.91	27.66
307	115	NA	55.15483326	-118.5236668	641	2009/06/15	26.68	24.01	22.93	23.42	24.35	19.88	18.12	22.16	23.89	24.64	20.66	14.62	19.44	18.26	18.83	16.13	17.39	21.82	20.14	20.47	24.16	17.45	17.84	21.08	15.73	23.03	21.7	25.43	15.14	17.06	24.08	25.07	25.7	22.94	20.49	24.04	25.81	25.94	27.89	28.88	27.77	26.86	29.48
308	113	NA	55.4656666	-118.7573001	890	2009/06/15	25.64	21.87	20.86	21.2	22.84	17.9	17.59	19.98	21.49	22.45	18.25	12.85	17.79	16.07	16.69	12.54	14.58	18.81	17.75	18.7	22.14	14.23	15.58	19.86	13.92	20.38	20.16	23.84	13.19	15.54	22.29	23.13	23.87	22.32	18.55	22.34	24.19	23.37	26.48	27.39	25.64	25.71	28.62
309	32	NA	56.62229993	-119.8985001	898	2009/06/15	25.68	20.49	21.74	20.15	22.28	15.95	18.66	18.61	21.57	21.42	16.15	11.15	15.88	15.35	15.9	10.35	13.86	16.21	16.97	17.88	21.13	14.29	18.2	20.9	14.4	16.54	20.59	22.77	11.72	17.13	23.3	22.43	23.35	22.67	18.01	22.84	24	22.91	26.18	27	26.04	26.51	28.21
310	109	NA	55.88843326	-119.1586001	673	2009/06/15	27.01	22.44	22.24	22.01	24.38	18.78	19.99	20.37	22.6	22.86	19.29	12.98	18.72	16.81	17.49	11.9	15.25	18.56	18.53	19.39	22.58	15.33	18.51	21.74	14.96	20.26	21.63	25.21	14.05	17.66	24.32	24.23	25.68	24.67	19.39	24.17	25.59	25.06	27.96	28.32	28.11	27.69	30.07
311	75	NA	54.5796666	-117.8369168	853	2009/06/15	24.95	23.41	20.89	21.97	22.09	17.68	14.95	20.42	21.81	22.99	18.04	15.96	19.37	16.95	17.54	17.26	15.97	17.9	18.87	18.66	20.77	16.33	14.22	16.68	13.96	19.79	21.79	23.82	13.68	16.12	23.04	24.65	25.36	21.24	19.37	23.14	27.31	26.47	27.73	28.65	28.23	26	27.86
312	112	NA	55.0566666	-118.2080668	627	2009/06/15	26.5	24.49	23.04	23.85	24.32	20.11	17.23	22.43	23.94	25.25	21.16	14.2	19.56	18.37	19.18	16.92	18.3	21.59	19.98	20.19	23.97	17.84	18.5	21.25	16.1	23.18	21.81	25.94	15.12	16.82	24.22	25.2	26.2	22.99	19.95	24.06	26.3	25.87	27.89	29.08	28.3	27.11	29.69
313	45	NA	56.78323326	-119.8631001	907	2009/06/15	26.09	20.13	21.91	19.74	22.45	16.08	19.1	18.76	21.79	21.83	16.71	11.64	15.81	15.15	15.95	10.2	13.69	15.86	17.07	18.03	21.5	15.08	18.69	20.97	15.14	15.9	21.15	22.53	11.46	17.55	23.51	22.14	23.23	22.71	17.86	22.82	24.09	22.54	26.23	26.87	25.64	26.42	28.04
314	68	NA	54.5041166	-117.5635834	855	2009/06/15	25.56	23.36	21.5	22.2	22.12	17.23	14.58	20.66	22.36	23.11	17.75	16.25	19.47	17.04	17.82	17.14	16.88	18.39	18.92	19.32	20.75	16.91	14.5	16.95	14.75	19.79	23.09	23.99	14.42	18.85	23.32	24.86	25.82	21.19	19.89	23.94	27.59	26.72	28.2	28.99	28.64	26.32	28.08
315	66	NA	54.5669666	-117.6260001	867	2009/06/15	25.25	23.37	21.13	22.12	22.35	17	14.02	20.48	22.32	22.96	17.54	15.05	19.38	16.84	17.64	17.07	16.55	18.22	18.29	18.84	21.12	17.3	14.99	17.52	14.43	19.85	22.1	23.46	14.09	17.3	23.17	24.89	25.58	20.7	19.39	23.27	27.23	26.26	27.72	28.63	28.45	26.18	28.04
316	67	NA	54.61334993	-117.5698668	899	2009/06/15	24.88	23.3	20.69	21.93	22.32	16.7	13.33	20.09	21.96	22.74	17.34	14.53	19.3	16.53	17.44	16.84	16.42	17.93	17.97	18.52	20.94	17.11	14.84	17.62	14.03	19.64	21.76	23.26	13.83	17.01	22.9	24.77	25.36	20.47	19	22.99	26.65	25.63	27.41	28.37	28.3	25.91	27.84
317	117	NA	54.73483326	-117.6834168	731	2009/06/15	25.44	23.93	22.1	22.83	23	17.93	14.81	21.38	22.98	24.43	19.47	14.29	19.77	17.56	18.32	17.81	17.58	19.02	18.66	19.15	22.36	18.28	16.28	18.67	15.35	21.45	22.03	24.85	14.48	16.76	23.68	25.36	26.28	21.87	19.84	23.69	27.01	26.4	28.08	28.95	28.84	26.83	28.72
318	83	NA	55.5544666	-118.4668834	701	2009/06/15	25.76	23.27	22.14	22.45	23.73	19.42	16.82	21.02	22.78	23.87	19.65	13.45	18.21	17.21	18.14	14.09	15.53	19.88	18.58	19.82	22.73	15.74	17.66	21.14	15.1	21.03	20.88	24.73	14.19	16.66	23.23	24.75	25.17	23	19.54	23.75	25.85	24.68	27.7	28.85	27.51	26.8	30.13
319	78	NA	56.28283326	-119.1632168	689	2009/06/15	26.75	22.6	22.88	22.15	24.38	18.18	19.85	19.82	22.77	22.98	18.88	12.45	17.98	16.65	17.34	11.58	15.01	17.88	18.48	19.5	22.24	15.65	19.49	22.16	16.39	17.9	21.47	24.22	13.53	17.78	24.42	24.48	25.36	24.2	19.01	24.09	25.41	24.78	27.49	28.71	28.29	27.79	30.08
320	77	NA	56.11889993	-118.9667834	676	2009/06/15	26.71	22.46	22.59	22.15	24.37	18.64	19.62	20.05	22.57	22.95	19.33	12.58	18.31	16.73	17.43	11.65	15.01	18.25	18.56	19.47	22.33	15.37	19.32	22.12	15.63	18.75	21.49	24.67	13.86	17.85	24.5	24.58	25.8	24.5	19.26	24.24	25.59	25.21	27.76	28.65	28.48	27.78	30.15
321	65	NA	54.87628326	-117.6848001	744	2009/06/15	24.89	23.58	22.11	22.61	22.98	18.41	14.54	21.23	22.75	24.78	20.01	13.23	19.4	17.35	18.14	17.2	17.58	19.52	18.35	18.89	22.6	18.3	17.02	19.35	15.37	21.61	21.31	25.13	14.49	16.17	23.45	24.98	26.26	21.93	19.23	23.26	26.53	25.75	27.58	28.49	28.55	26.8	28.73
322	64	NA	54.87013326	-117.6094834	737	2009/06/15	24.82	23.62	22.16	22.61	23.02	18.46	14.48	21.26	22.74	24.84	20.04	13.29	19.46	17.39	18.17	17.37	17.55	19.55	18.36	18.94	22.66	18.42	17.01	19.35	15.43	21.58	21.41	25.2	14.55	16.23	23.49	25.04	26.36	22.02	19.3	23.32	26.56	25.77	27.62	28.54	28.59	26.84	28.79
323	44	NA	57.13769993	-119.8454168	760	2009/06/15	27.68	20.01	22.32	20.05	22.43	17.42	20.56	20.26	23.69	23.58	18.81	13.52	17.5	16.21	14.46	11.02	14.84	17.87	18.22	19.21	23.78	17.29	20.52	22.58	16.98	16.46	23.7	24.05	12.69	19.81	25.15	22.31	24.8	23.68	19.5	24.31	24.8	24.09	27.52	27.53	26.15	27.37	28.42
324	58	NA	54.5062166	-117.0641501	746	2009/06/15	27.01	22.93	25.25	22.68	21.25	16.29	18.13	22.06	23.58	23.05	16.3	19.02	18.96	17.82	18.59	17.74	18.83	19.87	19.38	21.68	21.78	16.47	15.1	16.03	18.35	21.04	24.37	22.59	16.16	22.12	24.97	26.29	26.6	20.13	23.72	25.49	26.95	27.7	29.63	29.48	28.96	27.87	28.58
325	82	NA	55.30054993	-117.7981501	746	2009/06/15	25.24	23.4	22.05	22.83	23.7	19.53	15.52	21.21	22.87	24.62	20.38	12.49	18.58	17.17	18.04	15.72	16.92	20.22	18.69	18.73	22.57	17.35	18.32	20.43	15.19	21.17	20.7	24.96	14.25	15.72	23.1	24.31	25.6	22.39	18.35	23.09	25.81	24.57	26.91	28.2	27.93	26.72	28.99
326	30	NA	56.1703666	-118.6333168	644	2009/06/15	26.47	22.74	22.86	22.57	24.44	19.25	18.39	20.61	22.7	24.03	20.26	12.38	18.06	16.98	17.69	11.76	14.75	18.54	19.06	19.92	22.32	15.85	19.56	22.61	16.41	17.26	21.49	24.3	14.45	18.25	24.5	25.38	26.33	24.55	19.98	24.47	25.67	25.59	28.06	29.31	28.84	27.79	30.54
327	33	NA	56.6383666	-119.0270168	1002	2009/06/15	25.1	20.37	21.25	19.39	22.29	15.79	17.66	17.9	20.98	21.25	16.88	10.33	14.74	14.46	15.37	9.42	12.55	15.11	16.65	17.38	20.31	14.67	17.77	20.07	15.75	14.68	19.7	21.36	11.08	16.26	22.33	22.14	22.73	21.89	16.95	22.04	23.34	21.43	25.35	26.57	25.38	25.63	27.92
328	50	NA	56.7559166	-119.1163834	909	2009/06/15	26.21	20.68	21.91	19.61	22.86	16.14	18.49	18.49	21.82	21.92	17.32	11.44	15.19	15.09	15.98	10.03	13.02	15.6	17.1	17.81	21.02	15.48	18.4	20.57	16.39	15.19	20.45	21.93	11.44	17.1	22.9	22.33	23.09	22.4	17.6	22.76	23.88	21.75	25.85	26.86	25.59	26.21	28.23
329	63	NA	55.20314993	-117.5325168	789	2009/06/15	23.96	22.82	21.5	22.1	23.08	19.05	13.92	20.6	22.32	24.74	20.4	11.71	18.55	16.67	17.37	16.67	16.55	19.78	18.11	17.82	22.35	18.21	17.82	19.43	14.66	20.53	20.22	24.76	13.74	14.56	22.59	23.84	25.57	22.23	17.54	22.49	25.49	24.31	26.46	27.61	27.86	26.41	28.52
330	84	NA	55.63778326	-117.8486001	574	2009/06/15	26.98	24.46	23.35	23.6	24.91	20.65	16.54	21.79	23.42	25.36	21.03	13.56	18.83	17.82	18.97	14.25	15.56	19.97	19.7	20.36	23.37	17.07	19.95	22.15	16.25	19.58	21.73	25.21	15.45	17.99	23.94	25.78	26.6	24.29	20.34	24.62	27.08	25.84	28.2	29.57	29.01	27.82	29.99
331	46	NA	57.31389993	-119.4843834	667	2009/06/15	28.28	20.27	22.01	20.5	22.59	18.16	21.07	20.88	24.32	24.09	19.25	14.15	17.94	16.79	13.33	11.63	15.22	18.62	18.7	19.64	24.38	17.93	21.09	23.02	17.47	16.91	24.23	24.48	13.02	20.33	25.67	22.63	25.19	24.12	19.99	24.8	25.27	24.48	27.98	27.87	26.52	27.76	28.7
332	31	NA	56.44884993	-118.4602001	871	2009/06/15	25.11	21.83	21.66	20.61	23.12	17.48	16.53	20.07	21.65	22.47	19.1	10.75	16.29	15.7	16.47	10.45	13.19	16.68	17.55	18.06	20.73	15.42	18.33	20.84	15.82	15.41	19.93	22.04	13.18	16.36	22.41	23.73	24.3	22.82	18.02	22.57	24.28	22.84	25.88	27.81	26.05	25.84	28.92
333	41	NA	56.60379993	-118.4534001	752	2009/06/15	25.84	22.83	22.65	20.63	23.83	18.34	17.75	20.41	22.48	23.28	19.94	11.45	16.54	16.2	17.24	11.39	13.5	17.03	18.13	18.54	21.43	16.61	18.99	21.2	16.88	15.95	20.5	22.5	13.51	17.15	22.92	24.01	24.5	23.23	18.7	23.05	24.62	22.73	26.48	28.02	26.41	26.48	29.42
334	47	NA	57.16264993	-118.9773334	930	2009/06/15	26.48	17.82	19.74	18.29	20.98	16.39	18.58	18.65	21.43	21.4	16.46	12.36	14.84	14.38	12.88	9.86	12.34	15.38	16.21	16.82	21.03	15.43	18.31	20.13	15.79	14.69	20.95	21.06	9.67	17.28	23	20.59	21.79	22.06	17.16	22.3	23.85	20.93	25.34	25.5	24.26	25.32	26.14
335	40	NA	57.63003325	-119.3211334	871	2009/06/15	26.16	18.12	19.89	18.36	20.23	17.45	19.1	18.6	20.89	21.4	16.21	14.24	15.89	14.68	7.34	20.18	12.34	16.24	16.43	15.88	20.98	14.55	18.81	19.68	15.01	13.83	21.3	21.89	9.74	17.7	23.86	20.59	22.48	22.13	17.05	22.58	23.08	21.61	25.97	25.35	23.91	25.46	25.98
336	42	NA	56.7074666	-118.2761001	897	2009/06/15	24.93	21.64	21.53	19.04	22.73	17.88	16.63	19.75	21.4	22.33	19.03	10.48	15.54	15.21	16.31	10.62	12.3	16.32	17.14	17.35	20.41	15.73	17.96	20.07	15.54	15.11	19.4	21.54	12.78	16.1	21.7	22.84	23.46	22.28	17.74	22.06	23.66	21.66	25.42	26.78	25.15	25.35	28.12
337	49	NA	57.65638325	-119.1247001	681	2009/06/15	26.86	19.32	20.92	19.42	21.56	19.15	20.48	20.05	22.2	22.87	17.89	15.28	17.15	15.69	9.56	21.6	13.94	17.45	17.21	17.45	22.22	16.33	19.92	21.24	16.21	15.66	22.59	22.99	11.01	18.88	24.9	21.73	23.71	23.34	18.47	23.86	24.55	22.85	27.09	26.67	25.24	26.52	27.49
338	48	NA	57.3381666	-118.7950501	956	2009/06/15	25.41	17.03	18.99	17.74	20.12	16.93	18.42	18.24	20.49	20.97	16	12.06	14.51	13.54	10.36	9.65	11.99	15.1	15.21	15.96	20.56	15.04	17.99	19.87	15.11	14.42	20.87	20.52	8.96	16.93	22.9	19.96	21.07	21.84	16.87	21.95	23.79	20.48	24.96	24.96	23.88	24.89	25.52
339	43	NA	57.0879666	-118.5331001	860	2009/06/15	26.35	19.32	20.84	18.19	21.97	18.25	18.33	19.17	21.8	22.13	17.79	12.55	15.13	14.44	14.6	11.03	12.25	15.74	16.44	16.94	20.82	16.21	18.13	20.1	15.96	15.3	20.24	21.53	10.65	17.46	22.46	21.45	22.53	22.18	17.61	22.82	23.81	21.08	25.59	25.98	24.67	25.71	26.92
340	51	NA	56.68279993	-118.1108834	795	2009/06/15	25.55	22.15	22.08	20.01	23.27	18.75	16.9	20.8	21.98	22.95	19.68	11.09	16.53	15.84	16.96	11.34	13.14	16.94	17.61	18.06	20.97	16.19	18.54	20.74	15.86	15.68	20.07	22.08	13.44	16.61	22.23	23.71	24.27	22.98	18.3	22.52	24.36	22.55	25.96	27.58	25.78	25.82	28.44
341	37	NA	55.99354993	-116.6622168	737	2009/06/15	26.15	23.08	22.36	21.72	23.69	20.12	18.13	21.7	22.19	24.2	20.72	10.46	18.19	16.08	17.86	14.41	13.76	18.27	17.94	20.18	22.49	17.63	20.39	21.34	15.19	19.02	20.16	25.6	14.24	15.81	22.19	25.12	26.14	23.16	15.9	16.73	25.72	23.22	26.24	28.22	28.18	27.12	27.25
342	36	NA	56.07263326	-116.6211834	707	2009/06/15	26.12	23.23	22.48	21.78	23.64	19.93	18.09	21.8	22.21	24.25	20.86	11.36	18.24	16.03	18	14.45	14.02	18.17	17.9	20.25	22.59	17.87	20.28	21.46	15.22	18.71	20.1	25.47	14.36	15.81	22.24	25.25	26.09	23.15	16.37	18.05	25.84	23.26	26.47	28.33	28.25	26.99	27.48
343	35	NA	57.07514993	-117.2225501	396	2009/06/15	28.3	23.61	24.93	22.27	24.59	23.69	21.19	23.9	24.29	25.58	22.78	14.59	20.04	16.35	18.38	14.4	15.64	18.63	19.16	20.19	23.69	20	20.67	22.57	16.6	17.95	22.4	24.43	13.93	19.54	24.04	25.5	26.11	25.96	20.76	24.72	26.58	25	27.83	28.36	27.42	27.44	28.26
344	38	NA	56.02119993	-116.1137501	678	2009/06/15	25.5	23.03	23.04	21.81	23.18	19.62	18.31	21.38	21.75	24.15	21.1	12.35	18.62	15.82	17.49	16.33	14.63	18.7	17.87	19.76	22.43	18.48	20.58	21.39	14.88	18.23	19.52	25.02	14.48	15.91	21.67	24.74	25.39	22.95	17.01	21.52	25.85	23.11	26.55	28.34	28.18	26.2	27.43
345	39	NA	56.81163326	-116.2659501	721	2009/06/15	27.38	21.56	22.85	20.71	23.39	22.12	20.27	21.21	21.32	24.52	20.89	12.43	18.18	15.21	17.21	15.05	14.7	17.09	17.58	17.98	22.18	19.37	19.43	21.18	14.99	17.61	20.36	24.21	10.57	17.18	22.17	24.37	24.84	23.26	17.68	22.61	25.53	22.43	26.71	26.83	26.24	25.23	26.22
346	63	NA	54.71488326	-119.6905334	997	2010/06/15	16.67	18.78	21.09	23.21	25.23	24.9	22.35	21.41	22.72	21.29	20.04	28.42	20.49	19.18	19.05	15.18	17.36	16.37	18.15	16.92	19.28	23.43	25.31	27.43	25.52	22.97	24.51	15.7	14.81	23.58	19.63	18.53	22.88	18.21	21.4	23.47	26.47	20.23	24.11	20.96	22.51	20.48	24.08
347	59	NA	54.90339993	-119.8762334	861	2010/06/15	17.25	19.59	21.6	23.8	25.84	25.65	23.06	22.68	23.78	22.3	20.95	25.51	21.53	20.42	19.77	16.14	18	17.36	19.31	17.41	20.33	24.34	26.15	28.33	25.67	23.98	25.53	16.97	16.72	24.8	20.51	19.39	23.8	20.11	22.79	24.42	26.92	20.92	24.73	21.55	23.17	21.02	24.66
348	52	NA	54.8051666	-119.7354001	877	2010/06/15	17.31	19.49	21.7	23.85	25.91	25.68	23.11	22.38	23.66	22.34	21.01	27.19	21.39	20.23	19.76	15.9	18.01	17.11	18.97	17.6	20.07	24.14	25.99	28.17	25.86	23.8	25.33	16.55	16.05	24.5	20.36	19.25	23.75	19.84	22.51	24.3	27.06	20.95	24.73	21.6	23.13	21.09	24.65
349	54	NA	54.75304993	-119.6607834	863	2010/06/15	17.47	19.55	21.81	23.98	26.01	25.75	23.25	22.25	23.54	22.18	20.97	27.76	21.37	20.11	19.86	16.02	18.12	17.09	19	17.83	20	24.19	26.03	28.18	26.2	23.65	25.31	16.54	15.83	24.43	20.47	19.35	23.82	19.4	22.27	24.24	27.07	21.15	24.84	21.84	23.3	21.23	24.67
350	53	NA	54.77339993	-119.6337501	817	2010/06/15	17.73	19.84	22.05	24.24	26.27	26.05	23.56	22.57	23.85	22.5	21.29	27.36	21.7	20.45	20.14	16.32	18.38	17.35	19.31	18.06	20.26	24.46	26.28	28.45	26.39	23.9	25.6	16.86	16.22	24.75	20.77	19.64	24.16	19.8	22.59	24.51	27.31	21.38	25.08	22.08	23.54	21.47	24.91
351	62	NA	54.65664993	-119.3964001	987	2010/06/15	16.85	18.88	21.25	23.39	25.4	25.06	22.57	21.32	22.63	21.32	20.22	29.07	20.56	19.09	19.17	15.39	17.5	16.42	18.2	17.42	19.34	23.53	25.39	27.52	25.98	23.02	24.58	15.75	14.7	23.59	19.72	18.65	23.11	17.66	21.22	23.53	26.68	20.7	24.46	21.41	22.89	20.84	24.26
352	55	NA	54.8942666	-119.6273168	750	2010/06/15	17.98	20.26	22.31	24.53	26.61	26.47	23.91	23.26	24.48	23.14	21.79	25.76	22.31	21.17	20.52	16.7	18.74	17.9	19.91	18.2	20.87	24.94	26.76	28.96	26.36	24.46	26.2	17.54	17.4	25.5	21.23	20.08	24.6	20.85	23.39	25	27.67	21.62	25.37	22.31	23.8	21.72	25.27
353	58	NA	54.46858326	-119.1538334	1035	2010/06/15	16.24	18.29	20.67	22.98	25	25.01	22.83	21.3	22.26	20.79	19.44	25.29	20.44	18.63	19.47	15.62	17.14	16.13	18.35	17.17	18.51	23.31	24.88	27.27	26.39	22.17	24.35	15.74	14.19	23.02	20.27	18.27	22.69	15.6	19.79	22.85	25.64	19.15	24.11	22.05	22.84	20.94	24.19
354	67	NA	54.42204993	-119.0449001	1068	2010/06/15	15.98	18.02	20.45	22.71	24.74	24.81	22.65	21.23	22.03	20.47	19.08	24.37	20.28	18.42	19.38	15.4	16.89	15.93	18.29	16.87	18.07	23.05	24.69	27.13	26.41	21.71	24.1	15.49	14.05	22.77	20.22	17.96	22.16	15.13	19.4	22.65	25.27	18.74	23.84	22	22.63	20.75	24
355	56	NA	54.79218326	-119.4048168	911	2010/06/15	17.29	19.34	21.67	23.81	25.82	25.5	23.02	21.79	23.13	21.84	20.87	28.96	21.03	19.68	19.49	15.79	17.88	16.78	18.59	17.71	19.73	23.91	25.78	27.91	26.09	23.42	24.98	16.17	15.21	24.05	20.07	19.08	23.63	19.12	22.01	24.01	26.85	20.89	24.64	21.62	23.08	21.02	24.44
356	42	NA	54.25738326	-118.6902334	1219	2010/06/15	15.05	17.23	19.68	21.57	23.59	24.01	21.95	20.17	21.06	19.23	18.1	22.05	19.51	17.66	19.06	14.06	16.52	14.98	17.88	15.59	16.07	21.73	23.68	26.23	25.41	19.86	22.8	13.86	12.49	21.79	20.04	17.66	21.16	15.29	18.3	21.52	23.34	16.44	21.81	22.01	21.92	19.8	23.25
357	57	NA	54.62703326	-119.0372001	1066	2010/06/15	16.19	18.22	20.5	22.78	24.79	24.7	22.4	20.88	22.11	20.71	19.71	24.92	20.02	18.45	18.89	15.84	17.13	15.88	18.08	17.18	18.64	23.29	24.89	27.19	26	22.66	24.32	15.84	14.15	23.16	19.9	18.47	23.54	15.99	20.42	23.04	26.14	20.05	24.24	21.23	22.53	20.94	24.05
358	60	NA	54.9280166	-119.3097501	752	2010/06/15	18.15	20.31	22.37	24.64	26.68	26.65	24.15	23.22	24.52	23.28	22.01	25.15	22.35	21.13	20.51	16.85	18.94	17.97	20.1	18.57	20.9	25.14	26.88	29.08	26.75	24.5	26.39	17.73	17.62	25.67	21.5	20.42	25.15	21.21	23.52	25.2	27.74	22.1	25.62	22.6	24	21.96	25.33
359	32	NA	55.45408326	-119.7654834	810	2010/06/15	17.19	19.96	21.83	23.76	25.83	25.74	23.04	23.32	24.5	22.85	21.14	22.44	22.24	21.25	20.26	16.59	17.86	18.08	19.78	16.92	20.97	24.57	26.59	28.83	24.81	24.29	25.98	17.32	18.62	25.73	20.77	19.39	23.28	20.84	23.35	24.84	26.88	20.94	24.74	21.25	23.09	21	24.71
360	64	NA	54.75903326	-119.0466501	877	2010/06/15	17.45	19.48	21.56	23.95	25.96	25.92	23.43	21.65	23.1	22.01	21.7	24.09	21.11	19.62	19.59	16.22	18.36	16.65	19.02	18.32	19.59	24.37	25.96	28.35	26.78	23.83	25.42	17.16	14.96	24.45	20.78	20.08	26.86	19.16	22.33	24.37	27.32	21.24	25.14	22.05	23.52	21.5	24.87
361	65	NA	54.58753326	-118.8531834	942	2010/06/15	17.06	19.04	21.3	23.56	25.57	25.6	23.37	21.65	22.99	21.44	20.65	24.34	20.85	19.23	19.79	17.17	18	16.46	18.85	17.83	19.02	23.9	25.53	27.83	26.63	23.14	24.96	16.59	14.7	23.86	20.95	19.38	24.62	17.04	21.2	23.75	26.59	20.35	25.11	22.08	23.12	21.74	24.62
362	43	NA	54.4630166	-118.7143501	1047	2010/06/15	16.22	18.25	20.69	22.66	24.66	24.95	22.91	21.16	22.26	20.32	19.23	23.45	20.26	18.52	19.77	16.5	17.27	15.67	18.45	16.55	17.21	22.67	24.57	26.97	26.12	21.13	23.7	15.13	13.53	22.69	20.59	18.45	22.26	15.7	19.45	22.59	24.4	17.86	22.46	22.66	22.35	21.08	23.95
363	66	NA	54.7265166	-118.9680668	932	2010/06/15	17.09	19.11	21.19	23.59	25.6	25.58	23.08	21.26	22.7	21.63	21.38	23.44	20.71	19.21	19.23	15.88	18.07	16.29	18.7	18.05	19.23	24.07	25.64	28.06	26.54	23.54	25.11	16.92	14.51	24.12	20.54	19.85	26.87	18.32	22	24.07	27.05	20.97	24.87	21.77	23.24	21.22	24.6
364	39	NA	54.49533326	-118.6074334	969	2010/06/15	16.89	18.88	21.27	23.21	25.2	25.45	23.51	21.61	23.04	20.94	19.97	23.75	20.71	19.06	20.22	18.33	18.04	16.23	19.09	17.21	17.94	23.3	25.11	27.38	26.4	21.96	24.37	15.82	14.14	23.36	21.24	19.26	22.98	16.8	20.33	23.28	26.06	19.74	25.54	22.24	22.8	22.2	24.55
365	41	NA	54.5596166	-118.6605834	991	2010/06/15	16.73	18.72	21.07	23.13	25.12	25.3	23.28	21.42	22.81	20.9	20	23.75	20.54	18.9	19.89	17.91	17.84	16.14	18.84	17.28	18.11	23.33	25.06	27.36	26.35	22.18	24.41	15.88	14.11	23.34	20.99	19.13	23.39	16.65	20.42	23.25	26.03	19.64	25.36	22.06	22.71	21.97	24.4
366	38	NA	54.3238166	-118.3567001	1302	2010/06/15	14.57	16.69	19.17	20.82	22.82	23.33	21.14	19.21	20.7	18.47	17.18	20.72	18.58	16.94	18.52	14.29	16.53	14.22	17.47	14.97	15.13	21.05	22.9	25.25	24.27	19.38	22.05	13.33	11.51	21.06	19.7	17.48	20.01	15.11	17.71	20.93	23.12	16.39	21.39	21.59	21.38	19.68	22.84
367	61	NA	55.0649666	-118.9643668	685	2010/06/15	18.69	20.7	22.78	25.05	27.04	27.14	24.83	23.54	25.34	23.94	22.89	23.95	23.13	21.72	20.86	17.55	19.72	19	21.19	19.59	21.6	25.76	27.29	29.33	27.42	24.72	27.19	17.92	19.13	26.51	22.19	20.8	24.99	22.28	24.31	25.9	28.34	22.03	26.38	23.14	24.55	22.63	25.79
368	50	NA	54.71819993	-118.5151001	626	2010/06/15	19.41	21.22	23.74	25.67	27.73	28.1	25.97	24.24	25.86	24.35	23.3	25.84	23.31	21.69	22.23	19.3	20.28	18.6	20.97	19.88	20.96	25.76	27.53	29.69	28.03	24.94	27.17	18.15	17.72	26.26	23.3	21.67	26.24	21.67	23.72	26.09	28.65	23.77	27.43	24.02	25.08	23.71	26.44
369	74	NA	55.0766666	-118.8677834	647	2010/06/15	18.97	20.93	23.04	25.31	27.28	27.41	25.14	23.75	25.66	24.23	23.23	24.09	23.41	21.95	21.07	17.85	20.02	19.33	21.53	19.96	21.85	26.02	27.49	29.5	27.75	24.9	27.47	18.08	19.47	26.77	22.46	21	25.09	22.57	24.57	26.19	28.62	22.21	26.68	23.41	24.82	22.92	26.05
370	73	NA	55.07364993	-118.7620168	609	2010/06/15	19.17	21.11	23.33	25.5	27.5	27.69	25.34	24.06	25.94	24.62	23.44	24.39	23.64	22.22	21.4	18.03	20.19	19.46	21.63	20.1	21.99	26.16	27.74	29.79	27.83	25.14	27.67	18.22	19.72	27	22.7	21.29	25.39	22.82	24.72	26.45	28.82	22.77	26.9	23.61	25.02	23.14	26.25
371	71	NA	55.0895666	-118.7512834	609	2010/06/15	19.17	21.11	23.33	25.5	27.5	27.69	25.35	24.05	25.95	24.62	23.45	24.35	23.65	22.23	21.4	18.04	20.2	19.48	21.66	20.12	22.01	26.16	27.73	29.77	27.84	25.13	27.68	18.21	19.75	27.01	22.7	21.27	25.34	22.81	24.73	26.46	28.82	22.74	26.91	23.61	25.02	23.14	26.24
372	49	NA	54.69889993	-118.3535668	783	2010/06/15	18.33	20.12	22.62	24.59	26.59	27.02	25.12	23.16	24.71	22.9	21.77	24.82	22.15	20.3	21.37	19.3	19.21	17.45	19.84	18.58	19.57	24.68	26.39	28.54	27.32	23.73	25.92	17.21	16.01	24.86	22.47	20.55	24.86	19.52	22.25	24.79	27.35	22.58	26.73	23.33	23.99	23.05	25.49
373	37	NA	56.3245166	-119.9165168	736	2010/06/15	16.81	20.53	23.06	24.75	25.76	26.44	22.48	23.02	25.34	23.76	22.52	22.65	22.89	22.15	20.66	18.02	18.1	19.37	18.87	14.51	22.14	26.03	27.42	29.5	24.49	26.17	27.19	17.29	19.39	26.95	21.38	19.12	23.77	22.12	24.15	26.45	27.91	21.57	25.47	20.96	24.18	21.53	25.6
374	30	NA	54.6059666	-118.1864334	889	2010/06/15	17.67	19.54	22.05	23.86	25.87	26.36	24.87	22.75	24.13	21.95	20.95	23.5	21.62	19.75	21.33	19.34	19.16	17.03	19.94	17.71	18.43	23.88	25.52	27.81	26.76	22.52	25.14	16.37	14.92	24.07	22.45	20.36	23.38	18.71	21.27	23.96	26.34	21.03	26.27	22.86	23.16	22.68	24.9
375	36	NA	54.3652666	-117.9189001	1108	2010/06/15	15.99	18.44	20.84	22.35	24.32	24.97	23.67	21.5	22.65	20.43	19.38	22.26	20.27	18.81	20.17	18.42	18.1	16.22	19.26	16.33	17.13	22.61	23.95	26.7	25.57	20.92	23.2	14.53	13.19	22.51	21.54	19.65	21.24	17.8	19.46	22.32	24.87	19.03	24.66	23.66	21.82	21.56	23.71
376	68	NA	54.9417666	-118.4802001	631	2010/06/15	19.13	21	23.52	25.42	27.51	27.93	25.38	24.27	25.92	24.86	23.26	24.83	23.38	22.08	21.65	17.85	19.98	18.88	21.1	19.77	21.49	25.83	27.66	29.86	27.62	25.09	27.45	18.1	19.05	26.68	22.69	21.54	25.76	22.74	24.37	26.41	28.68	24.06	26.89	23.58	24.93	23.09	26.16
377	40	NA	55.70433326	-119.2420168	944	2010/06/15	16.11	20.11	22.23	23.05	25.85	25.66	22.18	23.18	25.01	23.25	21.28	21.8	22.64	20.93	20.11	15.53	16.98	17.45	18.9	15.19	19.81	22.96	25.33	28.06	22.89	23.82	25.36	16.32	17.03	25.08	19.64	18.01	22.12	19.91	22.47	24.35	27.38	19.56	24.42	20.02	22.17	20.37	24.82
378	72	NA	55.02554993	-118.5285501	579	2010/06/15	19.37	21.26	23.8	25.65	27.76	28.15	25.57	24.54	26.37	25.39	23.65	24.88	23.86	22.57	21.94	18.12	20.2	19.32	21.39	20.01	21.87	26.1	27.96	30.12	27.7	25.34	27.79	18.19	19.96	27.16	22.92	21.69	25.77	23.11	24.71	26.79	28.93	24.18	27.14	23.78	25.16	23.35	26.36
379	31	NA	54.8409166	-118.2463334	747	2010/06/15	18.59	20.13	22.91	24.64	26.71	27.38	25.21	23.52	25.17	23.8	22.43	23.74	22.6	20.99	21.72	18.38	19.52	17.97	20.43	18.59	19.99	24.85	26.81	28.85	27.27	24.18	26.65	17.37	17.51	25.67	22.79	21.44	24.9	21.2	22.9	25.37	27.89	23.52	26.71	23.27	24.32	22.95	25.65
380	47	NA	54.55938326	-117.9582168	945	2010/06/15	17.44	19.39	21.9	23.6	25.69	26.12	25.11	22.8	23.93	21.64	20.92	23.26	21.46	19.66	21.15	19.43	19.01	17.21	19.63	17.16	18.29	23.49	24.7	27.44	26.17	21.94	23.73	15.91	14.45	23.54	22.58	20.35	22.57	18.65	20.78	23.43	25.55	19.66	25.32	24.32	22.52	22.34	24.44
381	39	NA	56.4436166	-119.8308168	687	2010/06/15	17.06	20.86	23.42	25.1	26.1	26.79	22.77	23.21	25.67	24.09	22.85	22.96	23.2	22.48	20.98	18.34	18.4	19.67	19.14	14.74	22.45	26.37	27.69	29.76	24.7	26.48	27.49	17.53	19.63	27.27	21.6	19.29	23.96	22.42	24.42	26.72	28.23	21.89	25.77	21.26	24.51	21.83	25.95
382	35	NA	54.40658326	-117.7665834	869	2010/06/15	17.96	20.45	22.82	24.12	26.34	26.97	27.07	24.1	25.1	22.14	22.1	24.11	22.12	20.15	22.12	20.12	19.73	18.3	21.09	17.92	19.09	24.24	25.29	28.09	27.15	22.71	24.67	17.05	15.21	24.19	24.05	21.76	22.92	19.13	21.1	24.08	26.09	20.09	25.87	24.87	23.09	23.08	25.09
383	38	NA	56.4968166	-119.6973834	711	2010/06/15	16.84	20.61	23.25	24.82	25.94	26.56	22.46	22.62	25.46	23.89	22.49	22.65	22.97	22.31	20.8	18.17	18.17	19.33	18.82	14.65	22.14	26.01	27.38	29.44	24.35	26.09	27.27	17.2	19.55	26.99	21.3	18.86	23.57	22.05	24	26.43	27.89	21.62	25.53	21.04	24.19	21.6	25.56
384	37	NA	55.05724993	-118.2066501	627	2010/06/15	19.3	20.84	23.95	25.31	27.47	28.47	25.72	24.52	26.49	25.91	23.7	24.17	23.82	22.45	22.51	17.42	20.26	19.07	21.24	19.35	21.21	25.75	27.92	29.97	27.75	25.18	27.93	18	20.36	27.02	23.11	22.38	25.43	23.17	24.22	26.92	28.76	25.76	27.33	23.86	25.08	23.36	26.18
385	44	NA	54.56639993	-117.6277501	867	2010/06/15	18.4	20.07	22.77	24.38	26.58	27.1	25.87	23.68	24.68	22.48	21.98	23.83	22.33	20.55	22.15	19.55	19.96	18.26	20.79	17.69	19.07	24.15	25.28	28	26.84	22.93	24.5	16.6	15.62	24.44	23.13	21.23	22.99	19.94	21.75	24.14	26.01	20.2	25.71	23.86	22.93	22.57	24.81
386	45	NA	54.7347166	-117.6828168	731	2010/06/15	19.01	20.32	23.25	25.06	27.07	27.94	26.48	24.15	25.47	23.72	23.03	24.31	23.32	21.7	23.52	18.53	20.33	18.47	21.9	17.33	19.6	24.65	26.77	28.51	27.69	23.83	26.61	17.89	16.97	25.31	23.41	22.04	23.45	21.3	22.53	25	27.22	22.48	26.62	23.38	23.92	22.93	25.58
387	48	NA	54.5526666	-117.4489168	857	2010/06/15	18.37	20.18	22.78	24.49	26.55	27.08	25.74	23.64	24.57	22.9	22.26	23.81	22.48	21.07	22.1	19.27	19.85	18.44	20.93	17.89	19.39	24.27	25.33	28.01	26.83	23.11	24.29	16.64	16.11	24.43	22.97	21.56	22.93	20.37	21.84	24.12	26.08	20.49	25.76	24.09	22.91	22.17	24.65
388	34	NA	56.28289993	-119.1634168	689	2010/06/15	17.41	20.48	23.52	24.63	26.14	26.51	22.69	21.68	25.76	24.33	22.51	22.86	23.34	22.44	21.28	18.24	18.25	19.02	18.48	16	21.67	25.15	27.15	29.24	24.24	25.58	27.29	17.29	19.96	26.96	21.64	19.01	23.81	21.48	23.42	26.31	27.63	21.54	25.73	21.31	23.73	21.85	25.23
389	33	NA	56.12268326	-118.9677001	676	2010/06/15	17.87	20.58	23.63	24.71	26.44	26.56	22.91	21.86	26	24.65	22.75	23.15	23.73	22.62	21.66	18.34	18.55	18.95	18.59	16.55	21.65	24.97	27.3	29.4	24.53	25.49	27.42	17.33	20.47	27.1	22.05	19.33	24.16	21.66	23.54	26.45	27.84	21.81	26.03	21.58	23.77	22.15	25.2
390	70	NA	54.79993326	-117.6203834	739	2010/06/15	18.82	20.09	23.06	24.89	26.87	27.83	26.26	23.9	25.32	23.78	22.96	23.98	23.24	21.72	23.42	17.34	20.16	18.28	21.63	17.06	19.56	24.51	26.77	28.38	27.53	23.82	26.53	17.96	17.17	25.24	23.18	21.98	23.31	21.39	22.37	24.93	27.29	22.83	26.48	23.25	23.9	22.56	25.46
391	69	NA	54.86989993	-117.6112168	737	2010/06/15	18.68	19.93	22.95	24.76	26.71	27.83	26.16	23.72	25.27	24.04	22.98	23.75	23.23	21.78	23.37	16.36	20	18.09	21.42	16.86	19.59	24.41	26.84	28.35	27.46	23.91	26.57	18.08	17.66	25.27	23.03	22.07	23.24	21.54	22.16	24.94	27.4	23.17	26.42	23.2	23.93	22.29	25.4
392	46	NA	54.50618326	-117.0642168	746	2010/06/15	19.41	21.49	23.71	25.06	27.17	27.65	25.67	24.15	24.58	25.85	23.65	23.65	23.18	23.11	20.02	20.18	19.98	20.19	19.62	18.69	21.47	24.78	25.64	28.3	26.33	24.37	21.85	17.47	19.86	24.33	22.66	22.05	22.87	21.59	22	24.46	26.51	21.82	26.37	25.4	23.02	20.88	24.2
393	36	NA	56.15678326	-118.5874668	658	2010/06/15	18.71	20.83	23.95	25.25	27	26.83	21.95	21.52	26.6	25.44	23.45	23.9	24.52	23.12	22.86	18.98	19.32	18.54	18.19	16.28	21.71	24.5	27.5	29.41	24.6	25.29	27.85	17.57	22.35	27.57	22.7	19.36	24.16	22.32	23.39	26.61	28.6	22.76	26.73	21.97	23.95	22.79	24.98
394	35	NA	56.66818326	-119.0287001	1008	2010/06/15	14.22	18.51	21.84	22.75	24.21	24.6	19.93	17.95	23.35	22.18	18.84	19.66	21.07	20.45	19.35	16.24	16.06	15.1	15.67	12.71	19.47	22.21	24.62	26.57	20.38	23.4	25.18	13.55	17.88	24.82	17.92	14.6	19.75	19.56	20.83	23.94	25.77	19.69	23.68	19.17	21.78	19.9	23.12
395	51	NA	55.20378326	-117.5326001	789	2010/06/15	18.02	18.81	22.1	23.73	25.79	27.37	24.93	22.57	24.7	24.36	22.47	22.65	22.8	21.45	22.45	14.22	18.75	17.28	19.85	15.96	19.25	23.67	26.51	27.82	26.94	24.01	26.64	17.77	19.67	25.34	22.15	22.38	22.82	21.8	21.57	24.64	27.3	23.4	26.03	22.75	23.77	21.49	24.84
396	34	NA	56.6655666	-118.7731001	864	2010/06/15	15.09	19.05	22.57	23.67	25.07	25.47	20.16	17.8	24.41	23.25	20.18	21.19	21.74	21.21	20.24	17.36	17.12	16.41	16.45	13.64	20.32	22.85	25.15	27.07	20.79	23.89	25.81	15.49	19.58	25.77	18.59	15.44	19.98	19.98	21.05	24.23	26.71	20.85	24.74	20.14	22.64	20.79	23.87
397	32	NA	56.60518326	-118.4500168	752	2010/06/15	16.6	19.65	23.32	24.59	25.76	25.61	20.43	18.48	25.52	24.21	21.62	22.38	22.75	21.97	21.7	18.36	18.32	17.48	16.88	14.84	21.12	22.83	25.8	27.69	21.7	24.47	26.54	17.32	21.58	26.5	19.94	16.57	21	20.64	21.64	24.73	27.51	22.79	25.77	21.1	22.93	21.17	24.29
398	33	NA	56.69908326	-118.2670834	858	2010/06/15	15.66	18.95	22.65	23.98	24.72	24.68	19.78	17.57	24.52	23.43	19.94	21.41	22.03	21.23	20.99	17.87	17.6	16.07	16.23	14.08	20.42	21.87	25.02	26.91	20.7	23.77	25.8	16.61	20.75	25.71	18.86	15.47	19.97	19.96	20.91	23.95	27.07	22.9	25.31	20.57	22.22	20.41	23.7
399	30	NA	57.39213326	-118.9236668	796	2010/06/15	14.18	19.86	23.17	23.56	23.53	24.87	23.56	19.38	23.17	23.13	16.66	19	22.88	20.84	20.65	18.65	16.57	12.9	17.34	15.18	20.01	21.61	25.39	27.34	20.23	24.37	26.01	14.81	16.67	24.88	18.06	14.84	20.48	20.39	21.85	24.84	26.79	25.55	25.14	20.14	20.69	19.84	23.74
400	45	NA	58.59819992	-119.7882001	394	2010/06/15	16.07	22.95	26.59	23	21.64	26.55	21.34	19.15	25.71	25.56	21.93	21.16	25.01	20.68	24.11	18.45	17.23	14.74	19.63	20.22	22.07	24.63	26.9	28.04	23.11	26.88	29.06	17.95	20.01	26.24	22.89	16.9	22.9	23.18	24.36	26.73	27.39	26.69	26.17	19.64	18.28	22.14	25.51
401	31	NA	57.40164993	-118.4263834	884	2010/06/15	13.78	18.95	22.68	22.67	22.2	23.53	20.13	17.29	22.44	22.71	16.74	18.13	22.07	19.54	20.32	18.02	16.1	12.71	16.6	14.44	19.14	21.36	24.55	26.38	19.24	23.31	25.29	14.73	16.15	23.97	17.77	13.97	19.85	19.24	20.77	23.74	26.15	24.93	24.52	19.48	20.04	19.2	23.09
402	40	NA	56.16113326	-116.8179001	632	2010/06/15	18.7	20.01	23.63	25	26.11	26.53	22.34	20.57	25.93	24.64	21.19	21.92	24.46	22.62	23.22	16.68	19.46	16.9	17.05	16.5	21.28	23.83	25.33	27.85	24	25.48	27.3	18.47	23.18	26.69	22.78	17.67	22.86	21.72	23	25.48	28.53	23.99	26.8	22.43	24.18	21.06	25.02
403	41	NA	56.02529993	-116.4105501	725	2010/06/15	18.31	19.82	23.01	24.33	24.97	26.03	22.59	19.75	25.15	22.79	20.24	21.09	23.99	22.04	22.99	14.52	19.1	15.84	16.51	15.81	19.97	22.97	24.35	27.1	23.6	25.07	26.58	18	22.35	25.5	21.86	16.36	22.17	21.18	22.08	24.46	26.7	23.26	25.23	21.81	23.16	19.87	23.41
404	42	NA	56.0531666	-116.2722668	700	2010/06/15	18.5	19.51	22.93	24.5	25.03	25.91	22.71	19.8	25.12	22.77	20.15	20.98	23.88	22.01	23.21	14.63	19.07	16.01	16.91	16.06	20.07	23.05	24.58	27.01	23.5	25.9	26.55	18.45	22.61	25.37	22.11	16.51	22.16	21.21	22	24.62	26.72	23.47	25.33	21.99	23.29	19.99	23.46
405	43	NA	56.8815166	-116.4462334	690	2010/06/15	15.85	21	24.97	25.54	23.73	24.85	20.28	20.53	26.99	24.6	18.21	18.54	25.18	23.64	23.94	18.97	18.41	16.55	17.42	16.37	21.09	23.49	25.37	27.48	20.9	24.66	28.48	19.77	23.41	26.27	21.62	15.73	22.09	21.64	22.73	23.15	27.44	26.41	25.4	21.47	21.35	19.67	24.31
406	44	NA	56.90943326	-115.9705168	742	2010/06/15	16.79	19.76	23.58	24.64	22.03	23.98	20.46	19.34	23.98	22.6	17.28	18.78	24.09	21.99	23.16	17.45	18.3	15.19	16.95	15.6	20.36	22.94	24.22	26.18	20.49	24.74	26.96	19.66	24.17	24.15	22.36	15.92	21.53	20.56	21.28	22.52	26.81	26.51	23.71	22.71	20.71	16.71	23.41
407	47	NA	54.11959993	-117.5038001	1104	2011/06/15	13.03	10.9	13.78	15.16	15.95	17.43	21.36	23.59	21.59	10.2	11.18	18.65	20.69	19.23	17.15	16.93	16.46	19.84	16.2	19.34	22.94	23.38	18.54	8.85	12.24	13.97	17.13	16.22	17.24	19.55	16.59	19.43	23.17	22.38	19.31	18.83	14.33	15.14	13.75	21.73	24.26	19.57	18.16
408	36	NA	54.07879993	-117.2889834	1167	2011/06/15	12.68	10.46	12.94	14.55	15.51	16.69	20.66	22.83	21.12	9.08	10.33	18.39	19.91	18.32	16.28	16.48	16.03	19.16	15.83	18.7	22.25	22.75	18.09	8.47	11.63	13.27	16.55	15.56	16.3	19.07	15.84	18.69	22.58	21.67	18.89	18.41	13.74	14.57	12.82	20.9	23.73	19.06	17.37
409	38	NA	54.07024993	-117.2686501	1158	2011/06/15	12.48	10.56	13.21	14.59	15.64	16.8	20.8	23	21.35	9.3	10.42	18.55	20.1	18.5	16.44	16.55	16.17	19.29	15.9	18.85	22.41	22.91	18.2	8.61	11.82	13.44	16.65	15.68	16.5	19.2	15.97	18.81	22.74	21.85	18.98	18.51	13.92	14.64	12.98	21.13	23.9	19.22	17.58
410	32	NA	54.32144993	-117.3355168	991	2011/06/15	11.58	11.03	15.03	15.67	15.71	18.52	22.31	24.73	23.24	11.04	10.78	19.84	21.41	20.73	18.8	17.53	17.77	20.39	17.62	19.78	23.78	24.19	18.43	10.28	12.89	14.38	17.29	18.3	19.13	19.45	17.45	19.76	23.81	23.97	20.35	19.03	14.95	15.97	14.35	22.7	24.39	20.27	19.66
411	43	NA	54.12553326	-117.1337668	1097	2011/06/15	12.31	11	14.44	14.92	16.29	17.31	21.4	23.86	22.57	10.42	11.01	19.51	21.07	19.44	17.42	16.89	17.09	19.98	16.35	19.56	23.21	23.71	18.81	9.54	12.46	14.18	16.97	16.24	17.44	19.69	16.68	19.29	23.33	22.6	19.46	18.84	14.87	15.16	13.66	22.12	24.83	19.84	18.74
412	34	NA	54.3582666	-117.3159334	975	2011/06/15	11.61	11.08	15.11	15.74	15.74	18.62	22.39	24.82	23.35	11.11	10.81	19.92	21.48	20.83	18.91	17.61	17.84	20.44	17.7	19.83	23.83	24.25	18.46	10.36	12.94	14.42	17.33	18.4	19.21	19.48	17.51	19.81	23.87	24.06	20.48	19.06	15	16.03	14.4	22.75	24.42	20.33	19.73
413	33	NA	54.34294993	-117.2836834	884	2011/06/15	12.52	11.98	16.12	16.02	16.92	18.77	22.99	25.31	23.9	12.06	12.05	20.52	22.16	21.38	19.57	18.25	18.41	21.24	17.96	20.32	24.33	24.7	19.17	10.95	13.65	15.05	17.87	18.19	19.55	20.15	17.53	20.25	24.46	24.17	21.05	19.54	15.82	15.99	15.84	23.05	25	20.87	20.11
414	41	NA	54.0611666	-116.9759501	1105	2011/06/15	12.19	11.09	14.75	14.63	16.42	17.3	21.44	24.01	23	10.85	10.89	19.61	21.35	19.72	17.76	16.94	17.25	20.35	16.43	19.85	23.4	23.97	19.08	9.76	12.62	14.33	16.71	15.96	17.24	19.94	16.86	19.42	23.61	22.85	19.49	18.85	15.24	15.01	13.29	22.38	25.35	19.98	18.98
415	31	NA	54.31879993	-117.1655334	919	2011/06/15	12.37	11.89	16.06	15.63	17.02	18.47	22.7	25.03	23.93	11.73	11.72	20.43	21.96	21.14	19.34	18	18.36	21.25	17.71	20.21	24.11	24.72	19.16	10.9	13.63	14.96	17.82	17.74	19.27	20.08	17.23	20.03	24.36	23.94	20.96	19.47	15.95	15.52	15.76	22.69	25.04	20.84	19.94
416	37	NA	54.35574993	-117.0494501	822	2011/06/15	12.47	12.79	17.09	15.54	18.03	18.47	23.23	25.43	24.94	12.46	12.17	21.1	22.26	21.92	20.35	18.63	19.17	22.24	18.16	20.6	24.52	25.5	19.79	11.85	14.52	15.38	18.36	17.15	19.54	20.44	17.18	20.25	25.02	24.26	21.74	19.9	17.2	14.85	17.91	22.3	25.34	21.6	20.28
417	44	NA	54.10044993	-116.5636001	961	2011/06/15	11.68	12.36	16.34	13.77	17.24	17.31	22.28	24.82	24.32	13.14	11.44	20.22	22.31	21.25	20.38	17.7	18.01	22	17.74	20.64	24.28	24.72	20.14	11.33	14.17	14.88	15.97	15.69	17.58	20.91	17.25	20.29	24.85	24.09	20.62	19.05	16.68	14.05	14.19	22.97	25.71	20.79	19.83
418	39	NA	54.08173326	-116.3141168	928	2011/06/15	11.35	12.72	16.6	13.19	16.95	17.73	22.52	24.96	23.93	13.82	11.73	20.14	22.63	21.67	20.99	18.14	17.73	21.83	17.77	20.94	24.58	24.62	20.38	11.3	14.49	14.86	15.23	15.17	17.37	21.3	17.71	20.74	25.02	24.41	20.65	18.85	16.89	13.41	14.07	23.09	25.59	20.83	19.73
419	48	NA	54.52158326	-116.7010501	777	2011/06/15	11.68	13.27	18.01	14.26	18.88	18.03	23.49	25.55	26.37	11.96	11.73	20.91	22.82	21.85	20.11	18.71	19.5	22.81	18.45	20.75	24.5	25.8	19.99	13.64	17.03	16.23	18.46	19.21	19.89	21.14	16.07	20.65	25.49	24.81	21.79	19.89	17.39	14.02	16.11	22.94	25.44	21.9	20.52
420	40	NA	54.4248666	-116.4852834	935	2011/06/15	10.58	11.97	16.93	12.96	17.62	16.33	22.03	24.68	24.77	11.74	10.78	19.63	21.56	20.93	19.51	17.7	17.71	21.77	17.6	19.23	23.13	24.44	19.56	11.73	14.8	14.45	16.21	16.9	18.54	20.29	15.33	19.46	24.31	23.75	20.41	19	16.65	12.54	13.66	22.13	24.49	20.51	19.69
421	42	NA	54.0832666	-116.0727001	989	2011/06/15	10.75	12.43	16.08	12.73	16.3	16.86	21.79	24.17	23.54	13.36	11.29	19.74	22.12	21.23	20.55	18.04	17.38	21.51	17.73	20.3	23.89	23.92	20.19	11.35	14.76	14.39	14.69	14.41	16.99	20.92	16.87	20.01	24.23	23.77	20.31	18.56	16.62	12.68	13.61	22.66	24.9	20.55	19.56
422	35	NA	54.06619993	-116.0502501	996	2011/06/15	10.72	12.37	15.96	12.69	16.21	16.77	21.66	24.04	23.47	13.33	11.28	19.67	22.04	21.15	20.47	18	17.34	21.5	17.73	20.24	23.8	23.85	20.18	11.37	14.78	14.35	14.64	14.36	16.95	20.89	16.79	19.92	24.11	23.68	20.28	18.56	16.6	12.61	13.59	22.61	24.82	20.52	19.56
423	45	NA	54.36233326	-116.1264501	1006	2011/06/15	10.2	11.88	16.36	12.36	16.57	15.92	21.6	24.13	23.84	12.08	10.56	19.38	21.53	21.05	20.09	17.69	17.21	21.13	17.41	19.39	23.23	23.78	19.45	11.2	14.63	14.09	15	14.67	17.11	20.45	15.55	19.28	23.96	23.45	20.06	18.14	16.13	12.11	13.01	22.03	24.4	20.12	19.24
424	46	NA	54.37494993	-115.6812168	996	2011/06/15	10.82	12.62	16.68	12.68	15.79	15.12	21.66	23.68	23.75	12.96	11.06	19.72	22.1	21.69	20.84	17.35	17.52	21.36	18.53	19.99	23.84	23.73	20.68	11.7	16.14	14.21	14.86	14.05	16.89	21.25	15.7	19.61	24.1	23.8	21.19	18.2	17.16	12.34	13.25	22.44	24.74	20.5	20.03
425	48	NA	54.1004666	-118.7256834	1067	2012/06/15	16.33	19.66	16.51	13.28	12.95	18.13	21.84	21.11	17.49	18.1	21	20.19	18.91	22.2	20.46	21.53	18.82	18.95	10.2	14.78	19.28	23.29	26.74	28.92	30.58	28.47	27.52	27.59	26.67	28.33	16.02	24.7	26.34	22.46	22.35	25.08	22.45	24.15	14.46	19.19	22.49	22.8	23.07
426	46	NA	54.13474993	-118.7508168	933	2012/06/15	17.15	20.3	17.5	13.98	14.05	18.96	22.82	22.24	18.57	18.96	21.9	21.07	20.06	22.84	21.35	22.29	19.55	19.65	11.28	15.82	20.06	23.88	27.37	29.45	31.37	29.14	28.23	28.06	27.31	28.95	17.03	25.58	27.24	22.86	23.01	25.78	22.5	24.87	15.64	20.16	23.35	23.63	23.86
427	41	NA	54.17984993	-118.5362334	966	2012/06/15	16.87	20.25	17.22	13.5	13.61	18.57	22.64	22.01	17.91	18.59	21.9	21.06	20.36	22.96	21.09	22.35	19.2	19.62	10.8	15.31	19.9	23.69	27.2	29.41	31.53	29.17	28.08	28.04	26.96	28.74	16.59	25.56	27.23	22.71	22.87	25.57	22.61	24.53	15.42	19.76	23.2	23.26	23.86
428	62	NA	54.16434993	-118.5125834	1162	2012/06/15	15.69	19.25	15.86	12.53	12.19	17.46	21.24	20.45	16.55	17.44	20.57	19.75	18.63	21.86	19.81	21.14	18.21	18.55	9.41	13.97	18.79	22.81	26.29	28.57	30.34	28.14	27.04	27.25	26.03	27.84	15.29	24.28	25.95	22.04	21.88	24.59	22.36	23.54	13.83	18.56	22.01	22.13	22.65
429	40	NA	54.19728326	-118.5417501	1092	2012/06/15	16.08	19.55	16.34	12.79	12.71	17.82	21.75	21.06	17.05	17.83	21.04	20.2	19.31	22.2	20.25	21.55	18.56	18.93	9.97	14.5	19.2	23.08	26.59	28.82	30.8	28.5	27.41	27.47	26.33	28.14	15.83	24.8	26.45	22.19	22.21	24.93	22.32	23.88	14.48	19.08	22.48	22.55	23.08
430	52	NA	54.17504993	-118.4816668	1302	2012/06/15	14.83	18.49	14.87	11.77	11.18	16.64	20.25	19.37	15.6	16.6	19.61	18.8	17.44	21.02	18.91	20.24	17.51	17.79	8.53	13.1	17.97	22.13	25.62	27.92	29.5	27.38	26.26	26.62	25.32	27.16	14.46	23.41	25.05	21.47	21.15	23.89	21.98	22.82	12.8	17.83	21.22	21.35	21.81
431	53	NA	54.20263326	-118.4740501	1067	2012/06/15	16.24	19.7	16.55	12.84	12.86	17.92	21.99	21.35	17.21	17.96	21.27	20.43	19.72	22.37	20.44	21.76	18.72	19.13	10.22	14.72	19.42	23.24	26.76	28.98	31.09	28.73	27.61	27.64	26.49	28.29	16.02	25.08	26.72	22.28	22.39	25.09	22.35	24.04	14.77	19.22	22.66	22.74	23.3
432	63	NA	54.23884993	-118.4878001	1070	2012/06/15	16.18	19.63	16.52	12.72	12.86	17.87	21.98	21.39	17.2	17.92	21.25	20.4	19.77	22.27	20.41	21.71	18.71	19.1	10.28	14.77	19.41	23.17	26.71	28.91	31.12	28.7	27.57	27.56	26.42	28.24	16.11	25.14	26.75	22.15	22.34	25.07	22.16	24	14.85	19.35	22.72	22.74	23.28
433	64	NA	53.7643666	-117.4975834	1211	2012/06/15	16.15	18.54	16.86	14.48	13.19	17.99	21.57	20.42	17.33	17.24	20.58	20.25	18.35	21.92	19.94	21.88	18.53	19.37	10.68	14.97	19.65	23.74	26.78	29.35	30.19	28.92	28.08	27.88	26.57	28.07	15.24	23.7	26.81	23.61	23.06	24.78	22.26	24.34	16.05	15.9	22.17	22.95	25.2
434	61	NA	53.4749166	-116.9677834	1092	2012/06/15	16.93	19.26	17.77	15.94	14.42	18.91	22.16	20.95	18.5	18.38	21.21	20.94	19.02	22.14	20.79	22.7	19.16	19.8	11.92	15.81	20.4	24.42	27.2	29.81	30.74	29.89	28.55	27.99	26.2	28.11	16.18	23.33	27.49	24.12	23.36	24.95	22.54	24.97	17.46	17.09	22.96	23.72	26.31
435	55	NA	54.1179166	-117.5009668	1120	2012/06/15	15.75	19.14	16.96	12.66	12.58	17.38	21.58	21.05	17.55	17.54	21.1	20.57	20.71	21.91	20.27	22.23	18.3	19.62	11.27	15.07	19.34	23.26	26.75	29.01	31.55	28.93	27.44	27.55	25.83	27.47	15.18	24.59	26.66	22.04	22.48	24.22	20.71	23.54	16.15	17.23	21.81	22.78	24.37
436	42	NA	53.7987666	-117.0359834	1209	2012/06/15	15.75	18.62	16.86	14.06	13.15	17.63	20.99	20.05	17.63	17.59	20.43	20.09	19.07	21.22	19.95	21.9	18.16	19.08	11.09	14.9	19.25	23.32	26.32	28.79	30.43	28.83	27.29	27	25.15	27.06	15.12	22.75	26.28	22.59	22.16	23.92	21.04	23.74	16.34	16.83	21.84	22.69	24.88
437	58	NA	53.83933326	-117.0529668	1158	2012/06/15	15.98	18.91	17.18	14.22	13.4	17.89	21.25	20.36	17.97	17.87	20.73	20.38	19.49	21.49	20.24	22.23	18.47	19.45	11.47	15.24	19.55	23.61	26.65	29.09	30.87	29.12	27.57	27.32	25.44	27.35	15.43	23.12	26.59	22.82	22.48	24.22	21.22	24	16.69	17.16	22.13	23	25.15
438	56	NA	54.07018326	-117.2686834	1158	2012/06/15	15.45	18.82	17.05	12.99	12.79	17.46	21.09	20.51	17.84	17.51	20.73	20.32	20.17	21.5	20.04	22.07	18.09	19.46	11.3	14.99	19.03	23.04	26.54	28.78	31.21	28.59	27.1	27.18	25.44	27.13	15.06	23.77	26.27	21.95	22.25	23.93	20.25	23.3	16.25	17.03	21.62	22.63	24.32
439	33	NA	54.31878326	-117.5147501	1070	2012/06/15	15.69	19.24	16.74	11.53	12.18	17	22.13	21.95	17.41	17.44	21.53	20.82	21.75	21.79	20.41	22.39	18.47	19.83	12.37	15.66	19.61	22.95	26.93	29.03	32.52	29.3	27.56	27.65	25.56	27.41	15.79	25.9	27.39	21.45	22.39	24.39	19.85	23.57	16.63	18.2	22.41	23.1	24.29
440	54	NA	54.17544993	-117.3541334	1073	2012/06/15	15.81	19.32	17.45	12.81	13.12	17.81	21.77	21.43	18.46	17.94	21.41	20.91	21.14	21.91	20.54	22.54	18.56	19.97	12.32	15.71	19.42	23.19	27.07	29.19	32.21	28.99	27.38	27.5	25.65	27.49	15.79	24.87	27.02	21.87	22.58	24.44	20.08	23.67	16.83	18.02	22.4	23.19	24.55
441	49	NA	53.7121666	-116.8663501	1116	2012/06/15	16.32	19.27	17.38	14.98	13.77	18.23	21.5	20.4	18.11	18.28	20.93	20.54	19.59	21.43	20.5	22.39	18.59	19.26	11.77	15.35	19.73	23.82	26.55	29.06	30.87	29.44	27.56	27.04	24.92	27.1	15.83	22.57	26.73	22.97	22.35	24.12	21.72	24.21	17.11	17.7	22.54	23.14	25.56
442	33	NA	53.69224993	-116.7801334	1036	2012/06/15	16.86	19.84	17.9	15.76	14.34	18.73	21.9	20.71	18.63	18.9	21.34	20.93	20.19	21.62	21.02	22.92	19.03	19.54	12.56	15.81	20.16	24.28	26.77	29.31	31.39	29.99	27.8	27.05	24.69	27.09	16.59	22.5	27.13	23.22	22.56	24.28	22.08	24.63	17.92	18.51	23.19	23.57	26.14
443	45	NA	54.4572166	-117.5414834	853	2012/06/15	16.88	20.4	17.52	11.77	12.85	17.74	23.93	23.94	17.91	18.48	23.07	22.13	23.62	22.75	21.74	23.18	19.88	20.93	14.34	17.41	20.93	23.56	28	29.8	33.93	30.67	28.86	28.82	26.79	28.89	19.08	27.88	28.93	22.1	23.3	25.9	20.25	24.75	18.07	21.79	25.46	24.6	24.96
444	34	NA	53.6346166	-116.6807334	1023	2012/06/15	16.89	20.04	17.85	16.02	14.29	18.8	21.94	20.57	18.49	19.01	21.38	20.92	20.24	21.58	21.1	22.96	19.06	19.31	12.65	15.81	20.19	24.35	26.68	29.22	31.48	30.17	27.63	26.72	24.16	26.81	16.86	22.1	27.18	23.23	22.39	24.2	22.42	24.68	18.06	18.87	23.47	23.59	26.27
445	48	NA	54.37634993	-117.3823834	884	2012/06/15	16.57	20.5	18.25	12.69	13.62	18.43	23.22	23.18	19.03	18.78	22.76	22.07	23.04	22.85	21.81	23.61	19.29	21.1	13.7	16.79	20.37	23.62	27.96	29.88	33.68	29.96	28.27	28.41	26.42	28.22	17.53	27.07	28.23	22.08	23.36	25.25	19.98	24	18.16	20.01	24.03	24.09	25.15
446	55	NA	53.91088326	-116.9132168	1077	2012/06/15	16.25	19.41	17.8	14.52	13.92	18.36	21.58	20.81	18.76	18.45	21.19	20.86	20.3	21.74	20.7	22.7	18.71	19.8	12.06	15.61	19.71	23.76	26.89	29.24	31.45	29.33	27.59	27.41	25.4	27.37	15.85	23.23	26.75	22.75	22.63	24.3	21.05	24.06	17.2	17.79	22.38	23.28	25.33
447	46	NA	54.46923326	-117.4516168	849	2012/06/15	16.75	20.52	17.94	12.34	13.43	18.21	23.65	23.65	18.68	18.8	22.98	22.15	23.34	22.58	21.69	23.47	19.59	21.04	14.39	17.18	20.68	23.53	27.88	29.73	33.83	30.28	28.53	28.55	26.33	28.43	18.53	27.49	28.62	22.05	23.16	25.46	19.91	24.36	18.16	21.58	24.81	24.36	25
448	47	NA	54.28374993	-117.2486168	1026	2012/06/15	15.66	19.57	18.11	12.89	13.49	18.2	21.84	21.65	19.19	18.23	21.69	21.24	21.77	21.98	20.76	22.86	18.62	20.44	12.89	16.06	19.4	23.12	27.33	29.26	32.81	28.87	27.31	27.57	25.85	27.5	16.2	25.33	27.1	21.73	22.81	24.48	19.46	23.41	17.41	18.5	22.66	23.37	24.56
449	60	NA	53.82224993	-116.7824168	1170	2012/06/15	15.78	18.84	17.04	14.26	13.35	17.76	20.99	20.06	17.94	17.9	20.51	20.14	19.4	21	20.09	22.1	18.37	19.19	11.66	15.18	19.43	23.5	26.36	28.8	30.84	29.12	27.22	26.85	24.72	26.86	15.61	22.48	26.38	22.52	22.13	23.86	21.09	23.85	16.88	17.6	22.18	22.92	25.15
450	37	NA	53.80324993	-116.7471168	1158	2012/06/15	16	18.94	17.11	14.52	13.49	17.85	21.01	20.06	18.05	18.07	20.49	20.15	19.44	20.97	20.21	22.2	18.48	19.25	11.88	15.19	19.45	23.58	26.42	28.86	30.99	29.32	27.22	26.78	24.35	26.71	15.84	22.25	26.45	22.51	22.1	23.82	21.04	23.93	17	17.82	22.27	22.94	25.19
451	57	NA	54.06004993	-116.9966501	1108	2012/06/15	15.65	19.16	17.82	13.65	13.55	18.08	21.24	20.73	18.83	18.11	21.05	20.74	20.63	21.58	20.41	22.52	18.37	19.88	11.97	15.45	19.23	23.26	26.83	28.99	31.7	28.78	27.18	27.29	25.44	27.18	15.49	23.58	26.43	22.12	22.5	24.06	20.05	23.43	16.96	17.51	21.89	22.98	24.69
452	36	NA	53.80098326	-116.7369501	1159	2012/06/15	15.99	18.94	17.1	14.52	13.48	17.84	21	20.04	18.03	18.06	20.48	20.13	19.42	20.95	20.2	22.19	18.47	19.23	11.88	15.18	19.45	23.57	26.4	28.85	30.98	29.32	27.21	26.76	24.32	26.69	15.84	22.23	26.44	22.5	22.09	23.81	21.04	23.92	17	17.83	22.27	22.93	25.19
453	38	NA	53.75673326	-116.6575001	1049	2012/06/15	16.71	19.74	17.8	15.6	14.25	18.6	21.73	20.59	18.63	18.86	21.18	20.82	20.2	21.47	20.96	22.91	18.99	19.48	12.58	15.73	20.05	24.16	26.72	29.19	31.47	30.03	27.61	26.89	24.32	26.87	16.67	22.26	26.99	23.04	22.38	24.13	21.73	24.5	17.88	18.58	23.07	23.48	26
454	39	NA	54.38028326	-117.2204834	884	2012/06/15	16.26	20.53	19.46	13.71	14.64	19.4	22.57	22.54	20.61	19.25	22.65	22.23	22.89	22.77	21.79	23.67	19.11	21.33	13.74	16.79	19.77	23.49	28.04	29.82	33.81	29.12	27.66	28.05	26.49	28.03	17.52	26.41	27.61	22.01	23.48	25.06	19.51	23.57	18.38	19.97	23.92	23.98	25.02
455	44	NA	53.36144993	-116.1620334	1012	2012/06/15	17.56	20.33	18.46	16.75	14.94	19.22	21.97	20.9	19.37	19.67	21.21	20.78	20.44	22.02	21.83	23.66	19.62	20.49	13.65	15.89	20.22	24.63	27	29.44	31.41	30.72	27.89	27.08	24.26	26.85	17.84	22.15	26.89	23.47	22.53	24.21	21.48	24.95	18.1	18.76	23.23	23.6	26.27
456	35	NA	53.7565666	-116.5518501	1020	2012/06/15	16.85	19.95	17.89	15.83	14.36	18.74	21.85	20.64	18.71	19.04	21.32	20.92	20.33	21.56	21.11	23.02	19.08	19.46	12.71	15.82	20.14	24.27	26.73	29.22	31.54	30.14	27.6	26.81	24.21	26.83	16.85	22.19	27.05	23.09	22.38	24.17	21.98	24.6	18.02	18.84	23.27	23.57	26.13
457	39	NA	53.75039993	-116.5171001	1041	2012/06/15	16.72	19.82	17.75	15.71	14.22	18.61	21.71	20.5	18.57	18.91	21.18	20.78	20.18	21.42	20.97	22.89	19	19.37	12.64	15.73	20.06	24.19	26.64	29.13	31.45	30.06	27.51	26.72	24.11	26.74	16.78	22.09	26.95	23.01	22.29	24.09	21.9	24.52	17.94	18.78	23.19	23.49	26.05
458	45	NA	53.51998326	-116.2771334	945	2012/06/15	17.44	20.64	18.38	16.73	14.81	19.36	22.36	20.92	19.05	19.63	21.81	21.32	20.75	22.02	21.66	23.5	19.48	19.72	13.21	16.14	20.49	24.74	26.96	29.49	31.82	30.6	27.79	26.84	24.2	26.95	17.48	22.18	27.39	23.51	22.62	24.46	22.75	25.04	18.45	19.44	23.93	23.93	26.63
459	31	NA	53.82224993	-116.4755001	1080	2012/06/15	16.48	19.43	17.61	15.19	14.13	18.3	21.39	20.44	18.69	18.72	20.86	20.59	20.05	21.24	20.79	22.79	18.94	19.55	12.59	15.65	19.89	23.99	26.67	29.07	31.4	29.91	27.45	26.86	24.21	26.76	16.62	22.23	26.69	22.75	22.25	23.99	21.11	24.32	17.76	18.53	22.73	23.37	25.75
460	32	NA	53.85379993	-116.4846501	1074	2012/06/15	16.5	19.42	17.7	15.12	14.21	18.33	21.4	20.55	18.87	18.78	20.9	20.65	20.15	21.31	20.85	22.87	18.96	19.68	12.63	15.69	19.88	23.97	26.74	29.11	31.47	29.9	27.47	26.96	24.31	26.82	16.62	22.33	26.67	22.71	22.3	24.01	20.9	24.29	17.76	18.5	22.63	23.39	25.7
461	43	NA	53.47494993	-116.0703668	1009	2012/06/15	17.5	20.15	18.33	16.67	14.75	19.05	21.81	20.72	19.33	19.62	21.09	20.74	20.42	21.8	21.61	23.55	19.42	20.22	13.5	15.64	19.92	24.37	26.73	29.11	31.23	30.44	27.55	26.76	24.08	26.53	17.66	21.95	26.53	22.98	22.23	23.95	21.05	24.7	17.72	18.95	23.1	23.46	26.02
462	47	NA	53.47494993	-116.0703334	1009	2012/06/15	17.5	20.15	18.33	16.67	14.75	19.05	21.81	20.72	19.33	19.62	21.09	20.74	20.42	21.8	21.61	23.55	19.42	20.22	13.5	15.64	19.92	24.37	26.73	29.11	31.23	30.44	27.55	26.76	24.08	26.53	17.66	21.95	26.53	22.98	22.23	23.95	21.05	24.7	17.72	18.95	23.1	23.46	26.02
463	57	NA	53.32486661	-115.8927334	979	2012/06/15	18.22	20.58	19.29	17.54	15.33	19.64	21.96	21.14	20.47	20.44	21.17	20.69	21.13	22.21	22.29	24.34	20.04	21.77	15.16	15.93	19.97	24.74	27.25	29.45	31.76	31.07	27.85	27.2	24.56	26.69	19	22.27	26.5	23.22	22.49	24.11	20.32	25.07	17.71	19.54	23.21	23.65	26.16
464	59	NA	53.28373327	-115.8316834	1002	2012/06/15	18.09	20.62	19.42	17.63	15.1	19.65	21.79	21.01	20.27	20.28	20.96	20.27	21.01	22.13	22.31	24.27	19.95	21.98	15.46	15.78	19.81	24.66	27.22	29.44	31.7	31.01	27.96	27.18	24.61	26.53	19.25	22.01	26.49	23.36	22.43	23.95	20.33	24.94	17.71	19.02	23.15	23.4	26.07
465	37	NA	54.35238326	-116.8854168	844	2012/06/15	16	20.92	21.78	14.92	15.91	20.87	22	22	22.85	19.94	22.93	22.91	23.85	22.79	22	23.96	18.99	21.92	13.98	16.98	19.04	23.48	28.43	29.96	34.85	28.06	27.02	27.96	26.92	27.97	17.68	25.29	27.01	21.98	23.93	24.97	19	23.04	18.95	19.82	23.7	23.98	24.99
466	32	NA	54.08968326	-116.6189168	1036	2012/06/15	16.16	19.42	18.49	14.35	14.6	18.67	21.39	21.13	20.19	18.93	21.28	21.11	21	21.55	20.98	23.08	18.89	20.42	13.11	16.1	19.51	23.49	27.19	29.27	32.3	29.11	27.21	27.27	25.14	27.19	16.52	23.15	26.61	22.05	22.66	24.27	19.53	23.8	17.81	18.57	22.24	23.49	25.12
467	51	NA	53.65393326	-116.1780001	863	2012/06/15	18.02	21	18.98	17.15	15.53	19.83	22.72	21.53	19.97	20.28	22.15	21.78	21.28	22.58	22.28	24.17	20.03	20.53	13.83	16.57	20.83	25.13	27.5	29.94	32.21	31.06	28.22	27.45	24.73	27.44	18.03	22.73	27.55	23.8	23.07	24.86	22.41	25.43	18.77	19.81	24.03	24.33	26.89
468	42	NA	56.1237666	-118.5858834	621	2012/06/15	19.06	16.31	16.65	15.65	19.32	22.58	23.95	25.24	24.7	22.79	21.75	18.54	18.81	22.51	22.34	22.36	21.41	21.88	21.7	21.15	21.88	24.32	26.14	28.76	30.82	28.13	26.92	24.8	26.94	30.26	21.94	27.03	28.4	20.06	22.06	26.01	23.27	27.58	24.93	26.69	28.75	26.78	26.13
469	44	NA	54.32414993	-116.6892834	938	2012/06/15	15.6	20.13	20.57	14.28	15.25	19.97	21.5	21.54	21.92	19.36	22.19	22.13	22.75	22.16	21.55	23.49	18.7	21.32	13.58	16.59	18.89	23.12	27.81	29.46	33.9	27.97	26.75	27.49	26.21	27.49	17.21	24.25	26.63	21.59	23.3	24.51	18.74	22.91	18.46	19.38	23.01	23.62	24.69
470	34	NA	54.1317666	-116.4804001	956	2012/06/15	16.62	19.87	19.16	14.87	15.29	19.14	21.7	21.71	20.95	19.64	21.65	21.65	21.53	22.2	21.84	23.73	19.21	20.91	13.33	16.3	19.79	23.75	27.43	29.44	32.39	29.48	27.35	27.6	25.07	27.26	16.98	23.22	26.38	22.15	22.81	24.26	19.49	23.85	18.19	18.95	22.05	23.74	25.31
471	50	NA	53.65628326	-115.9760834	855	2012/06/15	18.33	20.95	19.24	17.27	16.05	19.86	22.54	21.76	20.93	20.79	21.89	21.75	21.46	22.73	22.62	24.59	20.3	21.34	14.57	16.46	20.65	25.03	27.62	29.88	32.2	31.21	28.12	27.63	24.59	27.33	18.52	22.83	26.92	23.51	22.99	24.6	20.97	25.37	18.59	19.96	23.47	24.22	26.56
472	36	NA	54.0563166	-116.3444001	1051	2012/06/15	16.44	19.22	18.09	14.61	14.82	18.36	21.19	21.08	20.11	19.21	20.89	20.86	20.5	21.58	21.32	23.26	18.96	20.32	12.98	15.77	19.66	23.64	26.86	28.98	31.48	29.75	27.11	27.18	24.26	26.81	16.72	22.61	25.9	22	22.21	23.84	19.25	23.88	17.71	18.57	21.67	23.36	25.16
473	49	NA	54.23529993	-116.4538168	884	2012/06/15	16.77	20.3	19.92	15.06	15.83	19.79	22.05	22.18	21.87	20.05	22.23	22.19	22.21	22.55	22.15	23.97	19.39	21.34	13.85	16.79	19.83	23.78	27.82	29.75	33.1	29.24	27.4	27.82	25.71	27.66	17.25	23.69	26.71	22.13	23.23	24.68	19.44	23.97	18.51	19.5	22.41	24.08	25.38
474	54	NA	53.49241661	-115.6452001	930	2012/06/15	18.64	20.64	19.42	17.76	15.64	19.7	21.95	21.31	20.89	20.76	21.12	20.84	21.21	22.37	22.55	24.63	20.23	22.01	15.43	15.86	19.92	24.71	27.39	29.48	31.73	31.16	27.96	27.4	24.55	26.81	19.16	22.46	26.26	23.1	22.49	24.12	19.71	25.06	17.75	19.66	23.05	23.59	25.91
475	43	NA	54.1611166	-116.3124168	886	2012/06/15	17.43	20.27	19.44	15.57	16.31	19.5	22.18	22.44	21.98	20.67	22.04	22.13	21.84	22.75	22.56	24.38	19.55	21.21	13.81	16.54	20.18	24.02	27.44	29.46	32.07	30.13	27.46	27.77	24.74	27.31	17.32	23.21	26.07	22.21	22.72	24.24	19.24	24.28	18.27	19.59	21.78	24	25.49
476	41	NA	54.5398166	-116.6351668	803	2012/06/15	16.49	20.69	20.88	14.95	16.1	20.66	22.34	22.5	22.74	20.21	22.91	22.78	23.13	22.83	22.28	24	19.39	21.72	14.45	17.33	19.54	23.57	28.14	29.85	34.11	28.5	27.28	27.81	26.55	28.01	18.43	24.9	27.21	21.91	23.61	25.03	19.23	23.65	19.04	20.98	24.35	24.2	25.19
477	35	NA	54.5415666	-116.6158001	786	2012/06/15	16.66	20.78	20.91	15.07	16.24	20.76	22.48	22.65	22.85	20.36	23.01	22.87	23.17	22.95	22.4	24.12	19.55	21.81	14.6	17.48	19.71	23.7	28.22	29.95	34.14	28.66	27.41	27.91	26.62	28.13	18.54	24.98	27.34	22.02	23.69	25.15	19.37	23.83	19.16	21.08	24.44	24.33	25.33
478	32	NA	57.0684166	-119.0860334	918	2012/06/15	16.18	14.15	14.4	13.09	17.33	20.52	22.29	23.2	22.79	20.73	19.33	16.62	17.45	20.61	20.26	19.3	19.33	19.79	19.91	20.46	19.14	21.97	24.9	27.29	29.72	26.64	25.18	22.5	25.27	28.44	21.1	25.57	24.47	16.7	20.39	24.35	21.05	24.45	23.92	24.66	26.29	25.13	24.14
479	46	NA	56.61854993	-118.5969834	833	2012/06/15	17.29	15.08	14.99	14.12	18.13	21.26	22.94	24	23.64	21.49	20.25	17.51	17.78	21.23	20.95	20.26	19.89	20.37	20.35	20.58	19.97	22.66	25.11	27.87	29.94	26.75	25.57	23.27	25.62	28.76	20.84	25.63	26.22	18.08	20.8	24.76	21.43	25.43	24.12	25.06	26.96	25.46	24.61
480	31	NA	54.13284993	-116.0956834	867	2012/06/15	18.13	20.15	19.01	16.02	17.16	19.32	22.23	22.88	22.66	21.43	21.86	22.09	21.29	22.94	22.7	24.74	19.94	21.34	13.96	16.65	20.66	24.32	27.4	29.57	31.23	30.99	27.63	27.89	24.32	27.3	17.24	22.98	25.61	22.24	22.58	24.22	18.96	24.88	18.21	19.58	21.34	24.22	25.82
481	52	NA	54.4400666	-116.3954834	1016	2012/06/15	15.44	19.03	18.69	13.7	14.79	18.76	20.98	21.21	21.03	19.04	21.2	21.1	21	21.35	20.95	22.94	18.58	20.56	13.48	16.27	19.02	22.8	26.82	28.71	32.18	28.26	26.47	26.84	24.82	26.83	16.98	23.29	25.95	21.08	22.23	23.82	18.38	23.19	17.83	19.4	22.28	23.31	24.43
482	31	NA	56.8604666	-118.7886668	954	2012/06/15	16.06	13.85	14.05	12.84	17.21	20.28	22.14	22.99	22.55	20.63	19.35	16.45	17.16	20.4	20.07	19.28	19.23	19.67	19.81	20.31	19.02	21.72	24.62	27.37	29.64	26.45	25.03	22.44	24.97	28.37	20.4	24.96	24.79	16.87	20.1	24.06	20.86	24.41	23.59	24.4	26.11	24.83	24.05
483	51	NA	54.4812666	-116.3582668	981	2012/06/15	15.95	19.45	19.08	14.18	15.3	19.22	21.46	21.72	21.54	19.55	21.65	21.55	21.37	21.83	21.43	23.12	18.5	20.42	13.42	16.19	18.95	22.68	26.66	28.57	31.96	28.18	26.37	26.71	24.66	26.72	16.86	23.15	25.83	20.95	22.07	23.7	18.26	23.15	17.71	19.28	22.17	23.22	24.33
484	33	NA	57.25188326	-119.1224334	890	2012/06/15	16.22	14.21	14.54	13.12	17.49	20.66	22.48	23.32	22.9	20.92	19.53	16.78	17.71	20.79	20.43	19.5	19.52	19.95	20.12	20.72	19.16	22.03	25.08	27.45	29.93	26.93	25.36	22.59	25.36	28.62	21.19	25.64	24.45	16.78	20.51	24.49	21.34	24.5	24.09	24.77	26.41	25.26	24.39
485	39	NA	56.60514993	-118.4499834	752	2012/06/15	17.79	15.58	15.5	14.62	18.7	21.82	23.51	24.51	24.21	22.08	20.85	18.11	18.36	21.77	21.53	20.87	20.46	20.93	20.95	21.24	20.42	23.13	25.66	28.41	30.48	27.36	26.09	23.82	26.08	29.26	21.22	26.04	26.79	18.73	21.32	25.33	22.13	25.93	24.68	25.55	27.52	25.99	25.26
486	56	NA	54.8324666	-116.5757334	853	2012/06/15	16.82	19.08	17.98	14.09	16.17	19.98	22.32	22.97	22.48	20.15	22.15	21.62	20.17	22.06	21.39	23.05	19.8	20.38	15.54	18	19.74	22.74	26.56	28.75	31.7	28.01	26.91	26.3	25.27	27.74	18.44	24.53	27.36	20.62	21.97	24.84	18.76	24.62	18.63	21.06	24.8	24.12	24.74
487	50	NA	54.36379993	-116.0805501	969	2012/06/15	16.88	19.47	18.61	14.95	15.92	18.85	21.59	22.02	21.66	20.2	21.39	21.47	20.88	22.07	21.83	23.69	18.91	20.49	13.35	15.96	19.56	23.2	26.6	28.68	31.01	29.38	26.69	27	23.88	26.62	16.56	22.57	25.21	21.3	21.88	23.5	18.39	23.81	17.45	19.01	21.18	23.4	24.73
488	51	NA	56.7078166	-118.3066501	792	2012/06/15	17.27	15.14	15.3	14.07	18.6	21.71	23.43	24.21	23.98	22.01	20.77	17.92	18.53	21.69	21.44	20.72	20.47	20.91	21.24	21.73	19.89	22.86	25.79	28.38	30.61	27.77	26.08	23.54	25.84	29.29	21.13	25.88	26.11	18.33	21.15	25.34	22.52	25.48	24.89	25.43	27.3	25.95	25.51
489	53	NA	53.92443326	-115.4830168	884	2012/06/15	18.14	20.11	18.92	16.92	16.95	19.36	22.19	22.61	22.68	21.6	21.49	21.77	20.78	22.82	22.75	24.86	20.15	21.93	15.26	16.1	20.6	24.43	27.36	29.32	30.81	31.33	27.87	28.08	23.88	27.14	18.26	23.09	25.23	22.71	22.31	23.77	18.83	25.23	18.26	19.75	22.17	24.06	25.74
490	42	NA	54.36339993	-115.5831001	930	2012/06/15	17	19.24	18.34	15.65	16.44	18.67	21.48	22.25	22.26	20.85	21.06	21.4	20.16	22.19	21.99	24.04	19.18	20.94	13.93	15.73	20.06	23.45	26.49	28.54	30	30.11	26.89	27.28	23.22	26.46	16.91	22.45	24.36	21.63	21.61	22.99	18.22	24.16	17.52	19	21.09	23.5	24.91
491	47	NA	57.1970166	-118.3602001	732	2012/06/15	16.99	14.94	15.57	13.69	18.82	21.83	23.84	24.3	23.91	22.4	21.16	18.04	19.31	22.11	21.71	21	20.99	21.38	21.96	22.6	19.68	22.83	26.35	28.81	31.39	28.78	26.63	23.52	26.07	30	21.66	26.13	25.32	17.92	21.35	25.6	23.21	25.22	25.35	25.7	27.4	26.27	26.22
492	44	NA	57.20634993	-118.3667834	732	2012/06/15	16.99	14.94	15.56	13.68	18.81	21.82	23.84	24.3	23.91	22.39	21.16	18.04	19.31	22.11	21.71	20.99	20.99	21.38	21.95	22.59	19.68	22.83	26.35	28.8	31.39	28.78	26.63	23.51	26.06	30	21.66	26.13	25.31	17.91	21.34	25.59	23.2	25.22	25.35	25.69	27.39	26.27	26.21
493	45	NA	57.2692666	-118.3925001	762	2012/06/15	16.71	14.7	15.23	13.38	18.63	21.58	23.72	24.09	23.62	22.13	21.08	17.81	19.27	21.92	21.54	21	20.83	21.29	21.93	22.61	19.66	22.62	26.3	28.68	31.4	28.9	26.48	23.24	25.96	29.85	21.57	26.05	24.95	17.49	21.16	25.45	23.32	25.04	25.2	25.59	27.04	25.98	26.06
494	34	NA	58.00238325	-119.0620501	750	2012/06/15	16.54	14.5	14.84	13.62	18.82	21.46	23.77	24.25	22.97	21.16	21.92	17.97	19.69	21.99	21.32	21.96	20.8	21.83	22.78	22.79	21.31	22.97	26.25	28.33	31.54	29.93	26.03	22.28	26.28	29.49	21.25	26.99	24.31	15.7	20.98	25.16	24.37	25.62	24.88	25.76	25.83	24.84	25.61
495	40	NA	54.55359993	-115.4873668	1036	2012/06/15	15.61	18.36	17.76	15.2	15.58	18.23	21	21.82	22.01	20.36	20.54	20.76	19.13	21.23	20.95	23.17	18.39	20.36	13.92	15.46	19.44	22.37	25.66	27.56	29.23	28.88	25.88	26.42	22.58	25.83	16.57	22.18	23.4	21.01	20.71	22.04	18.39	23.37	17.79	18.74	21.3	22.73	23.9
496	41	NA	56.65098326	-117.2117001	472	2012/06/15	18.75	17.09	17.48	15.84	20.88	23.67	25.77	26.25	26.04	24.4	23.23	20.5	21.16	23.99	23.76	23.14	22.89	23.21	23.72	24.74	21.23	24.52	28.3	30.57	33.2	30.46	28.35	25.46	27.72	31.51	22.9	27.46	27.86	20.46	23.03	27.56	25.13	26.86	27.21	26.95	29.23	28.07	28.24
497	43	NA	56.6543166	-117.2081501	504	2012/06/15	18.54	16.88	17.27	15.63	20.67	23.45	25.55	26.04	25.83	24.18	23.01	20.29	20.95	23.78	23.54	22.92	22.68	23	23.51	24.54	21.02	24.31	28.09	30.37	32.99	30.25	28.14	25.26	27.51	31.31	22.69	27.26	27.65	20.26	22.83	27.36	24.92	26.65	27	26.74	29.02	27.86	28.03
498	36	NA	57.38158326	-117.5308668	700	2012/06/15	16.71	14.58	15.67	13.25	19.36	22.14	24.62	24.51	23.8	22.78	22.13	18.32	20.49	22.72	22.22	21.91	21.67	22.01	23.05	23.96	20.23	22.77	27.17	29.48	32.55	30.82	27.4	23.53	26.4	30.94	22	26.61	24.4	17.24	21.64	26.03	24.93	25.45	26	26.06	27.26	26.38	27.03
499	52	NA	56.15498326	-116.2351168	685	2012/06/15	17.99	16.87	16.08	15.23	19.13	22.07	23.99	24.92	24.7	22.54	22.14	20.43	18.64	22.35	22.15	22.14	21.33	21.09	20.43	22.02	20.7	23.21	26.55	28.81	30.91	28.16	27.05	24.62	25.98	29.1	20.47	25.57	28.09	19.81	21.38	25.87	22.03	25.7	24.72	23.41	27.11	25.91	25.95
500	40	NA	56.91053326	-115.9725834	738	2012/06/15	16.91	15.3	15.36	13.9	19.04	21.81	24.15	24.42	24.01	22.34	21.82	18.89	19.51	22.23	21.97	21.73	21.3	21.51	22.01	23.12	20.06	22.74	26.85	29.01	31.93	29.4	26.92	23.67	26.09	29.91	21.18	25.88	26.25	19.12	20.84	25.73	23.64	25.07	25.1	23.07	26.74	25.96	26.7
501	86-12-W6	NA	56.44915	-119.8538333	0	2013/06/15	22.55	22.97	27.19	24.52	25.27	27.64	28.95	29.58	29.79	26.47	25.41	18.4	25.58	28.73	28.91	31.26	33.22	26.67	26.54	25.82	17.35	20.24	25.07	28.72	26.05	23.18	21.62	15.12	16.29	19.87	25.68	28.64	31.25	30.32	26.33	20.72	23.5	24.22	21.29	24.03	26.75	25.24	19.31
502	86-13-W6	NA	56.66805	-119.8879167	1049	2013/06/15	16.13	16.54	20.76	17.93	18.76	21.15	22.46	23.07	23.28	20.02	18.89	11.75	18.92	22.14	22.39	24.67	27.4	20.87	20.75	19.97	11.53	14.5	19.28	22.92	20.23	17.32	15.75	9.32	10.4	14.04	19.89	22.81	25.42	24.51	20.51	14.84	17.6	18.44	15.43	18.2	20.89	19.33	13.33
503	88-07-W6	NA	56.64581667	-119.0352833	998	2013/06/15	14.53	15.65	20.4	19.92	19.49	21.48	22.86	23.31	23.63	19.42	18.86	12.56	19.55	22.69	22.6	25.53	27.77	21.63	20.82	20.66	11.5	14.25	18.96	22.98	21	18.39	16.3	10.11	11.48	14.78	19.9	22.24	25.78	24.11	19.36	14.99	18.04	18.79	16.09	18.52	21.19	20.02	15.31
504	87-05-W6	NA	56.58733333	-118.6859333	867	2013/06/15	14.82	16.24	21.08	20.81	20.58	22.41	23.66	24.17	24.45	19.85	19.58	13.51	20.44	23.68	23.34	26.57	28.46	22.45	21.45	21.41	12.27	15.01	19.52	23.51	21.75	19.21	16.93	10.98	12.57	15.74	20.45	22.54	26.47	24.42	19.48	15.49	18.65	19.61	17.01	19.26	21.87	20.88	16.55
505	89-06-W6	NA	56.73903333	-118.8317167	975	2013/06/15	14.3	15.49	20.43	19.96	19.67	21.61	22.95	23.38	23.73	19.35	18.81	12.8	19.61	22.75	22.62	25.61	27.83	21.8	20.84	20.73	11.56	14.23	18.9	22.92	21.13	18.51	16.32	10.17	11.65	14.91	19.88	22.07	25.73	23.88	18.89	14.98	18.09	18.91	16.13	18.63	21.3	20.12	15.53
506	88-04-W6	NA	56.6218	-118.5602833	820	2013/06/15	14.97	16.42	21.41	21.13	21	22.81	24.02	24.51	24.81	20.12	19.84	13.95	20.77	24.01	23.66	26.9	28.82	22.87	21.77	21.75	12.61	15.29	19.78	23.78	22.13	19.58	17.23	11.32	12.97	16.11	20.74	22.72	26.75	24.58	19.47	15.79	18.98	19.98	17.32	19.62	22.24	21.21	16.95
507	92-03-W6	NA	57.02871667	-118.9142333	813	2013/06/15	14.54	15.89	21.63	20.6	21.01	22.9	24.29	24.53	24.83	20.35	19.62	14.64	19.96	23.82	23.07	26.73	28.77	22.78	23.12	21.59	12.74	15.1	19.62	23.65	22.25	19.71	17.25	11.22	12.79	16.26	20.61	22.5	26.09	23.94	18.57	15.96	19.03	20.02	16.66	19.56	22.28	21.04	16.35
508	88-03-W6	NA	56.60565	-118.3982167	756	2013/06/15	15.19	16.69	21.81	21.55	21.5	23.27	24.45	24.93	25.24	20.43	20.18	14.45	21.2	24.42	24.07	27.32	29.27	23.41	22.19	22.19	13.03	15.66	20.11	24.13	22.6	20.05	17.63	11.75	13.47	16.58	21.12	22.99	27.12	24.83	19.55	16.17	19.39	20.43	17.76	20.08	22.71	21.65	17.49
509	97-06-W6	NA	57.39165	-118.9224167	860	2013/06/15	14.14	15.48	21.61	19.93	20.8	22.79	24.22	24.32	24.63	20.23	19.21	14.69	19.21	23.48	22.51	26.35	28.63	22.61	22.76	21.2	12.62	14.82	19.25	23.31	21.97	19.55	16.92	10.94	12.46	16.15	20.29	22.08	25.56	23.23	17.73	15.79	18.75	19.87	16.13	19.38	22.17	20.73	15.77
510	93-03-W6	NA	57.10453333	-118.3246333	862	2013/06/15	13.29	14.84	21.51	20.18	21.06	22.91	24.38	24.36	24.68	19.99	18.99	15.21	19.22	23.76	22.46	26.67	28.9	22.78	23.06	21.26	12.55	14.61	19.09	23.19	22.22	19.83	16.98	10.99	12.69	16.29	20.07	21.74	25.6	22.68	16.8	15.83	18.9	19.92	16.13	19.52	22.24	20.9	16.16
511	108-10-W6	NA	58.37448333	-119.5853667	492	2013/06/15	16.73	18.45	24.36	19.9	23.3	25.96	27.01	27.07	28.36	25.69	23.94	21.49	22.71	25.27	25.08	29.29	31.31	25.62	24.99	23.98	19.35	19.09	22.83	26.36	25.29	22.28	18.78	13.21	15.11	19.78	21.11	22.64	23.63	22.97	19.33	20.94	23.03	21.11	18.23	22.53	25.02	23.45	16.1
512	94-03-W6	NA	57.19796667	-118.3586333	724	2013/06/15	14.03	15.59	22.51	20.98	22.02	23.89	25.41	25.32	25.63	20.97	19.86	16.41	19.96	24.71	23.25	27.65	29.81	23.65	24.05	22.08	13.45	15.41	19.91	24.03	23.14	20.76	17.86	11.83	13.52	17.23	20.88	22.55	26.32	23.32	17.39	16.76	19.83	20.79	16.85	20.41	23.16	21.79	16.93
513	95-03-W6	NA	57.27016667	-118.3937667	868	2013/06/15	13.17	14.64	21.58	19.95	21.03	22.97	24.4	24.34	24.77	20.15	19.16	15.76	19.01	23.55	22.24	26.59	28.8	22.8	22.99	21.27	12.9	14.57	19.04	23.16	22.33	19.91	16.99	10.96	12.6	16.38	19.88	21.48	24.9	22.38	16.61	16.07	19.06	19.81	15.75	19.53	22.3	20.88	15.81
514	110-09-W6	NA	58.5437	-119.4412167	479	2013/06/15	16.52	18.46	24.32	20.05	23.35	25.97	26.97	27.08	28.43	25.8	24.14	21.81	22.89	25.11	25.06	29.35	31.37	25.66	24.99	24.04	19.65	19.18	22.87	26.41	25.41	22.32	18.86	13.19	15.13	19.83	20.98	22.48	23.35	22.87	19.41	21.12	23.2	21.1	18.28	22.59	25.1	23.6	15.96
515	107-06-W6	NA	58.28765	-118.9288333	530	2013/06/15	15.15	17.51	23.84	21.13	23.4	25.61	26.54	26.71	27.93	24.84	23.72	21.62	22.51	24.47	24.48	29.03	31.23	25.41	24.68	23.87	18.94	18.39	22.17	25.95	25.32	22.15	18.95	12.91	14.87	19.36	20.64	22.01	23.32	22.75	19.05	20.54	22.85	21.16	17.94	22.18	24.93	23.52	15.83
516	88-21-W6	NA	56.65046667	-117.2081167	516	2013/06/15	15.11	16.57	23.63	22.81	23.81	25.52	26.55	26.66	27.08	21.76	21.26	17.47	21.98	26.12	25.13	28.87	31.26	25.55	24.61	23.81	14.96	16.78	21.04	25.32	24.73	22.11	19.14	13.36	15.31	18.57	22.2	23.51	27.86	24.54	17.86	17.91	21.05	22.41	18.54	21.93	24.63	23.01	18.75
517	84-18-W5	NA	56.26683333	-116.7141333	675	2013/06/15	14.46	15.71	22.13	22.57	22.71	24.33	24.67	25.46	25.74	20.17	21.25	15.38	22.33	25.03	25.12	27.71	30.86	24.78	23.02	23.22	14.37	15.88	19.7	24.53	23.96	20.85	17.7	12.5	14.15	16.98	21.28	23.1	27.38	25.05	18.67	16.97	20.12	21.37	18.86	20.92	23.37	21.77	17.7
518	96-22-W5	NA	57.34998333	-117.5440333	702	2013/06/15	13.21	14.97	23.57	20.73	22.71	24.69	26.49	26.09	26.39	21.93	20.43	19.22	19.57	25.13	22.78	28.59	30.71	24.4	24.63	22.42	14.72	15.68	20.15	24.49	24.22	21.77	18.45	12.11	13.81	18.29	20.84	22.43	25.17	22.34	16.61	18.09	21	21.07	16.57	21.07	24.08	22.63	16.56
519	97-22-W5	NA	57.39905	-117.5446	706	2013/06/15	13.2	14.97	23.52	20.71	22.68	24.66	26.42	26.05	26.38	21.95	20.49	19.25	19.61	25.05	22.77	28.55	30.68	24.39	24.56	22.41	14.79	15.69	20.14	24.48	24.21	21.72	18.41	12.08	13.78	18.26	20.76	22.34	25.03	22.3	16.66	18.12	21.01	21.01	16.55	21.04	24.05	22.61	16.47
520	82-15-W5	NA	56.15166667	-116.2371333	674	2013/06/15	14.3	15.58	21.93	22.28	22.59	24.22	24.52	25.39	25.47	19.98	21.49	15.56	22.44	25.18	25.25	27.93	31.06	24.41	23.15	23.12	14.53	15.69	19.68	24.39	24.06	20.79	17.5	12.39	13.86	16.82	21.17	23.34	27.32	25.28	19	17.05	20.3	21.41	19.09	20.94	23.33	21.93	17.56
521	98-22-W5	NA	57.47898333	-117.4966333	649	2013/06/15	13.58	15.37	23.95	21.09	23.07	25.07	26.82	26.46	26.8	22.43	21.01	19.83	20.04	25.41	23.14	28.98	31.09	24.79	24.89	22.8	15.32	16.12	20.53	24.89	24.63	22.11	18.79	12.44	14.13	18.67	21.06	22.67	25.21	22.63	17.15	18.61	21.48	21.32	16.9	21.41	24.45	23.02	16.73
522	84-14-W5	NA	56.28178333	-116.1023333	755	2013/06/15	13.56	14.83	21.36	21.48	22.14	23.76	24.1	24.88	24.9	19.11	20.99	15.06	21.8	24.71	24.56	27.51	30.38	23.83	22.5	22.49	13.87	15.1	19.12	23.76	23.41	20.22	16.93	11.79	13.3	16.26	20.59	22.64	26.7	24.55	18.21	16.4	19.63	20.82	18.38	20.32	22.73	21.32	16.99
523	91-13-W5	NA	56.89056667	-116.0263833	782	2013/06/15	12.96	14.22	21.77	20.63	22.24	24.05	24.75	25.06	25.23	19.32	20.96	16.3	20.75	24.59	23.58	27.64	30.09	24.02	23.33	22.2	14.1	15.12	19.32	23.84	23.55	20.98	17.55	11.79	13.44	17.04	20.42	22.02	25.34	22.93	16.94	17.04	20.07	20.67	16.78	20.55	23.11	21.6	16.41
524	106-06-W5	NA	58.16808333	-116.5186	342	2013/06/15	16.44	17.33	25.05	22.89	24.69	27.6	27.24	27.73	29.49	25.61	26.25	25.25	23.78	25.97	25.94	30.37	32.85	27.44	25.66	25.97	22	18.99	23.22	27.17	27.29	23.98	20.67	14.51	15.99	20.58	20.36	21.89	22.07	23.72	21.11	22.89	25.25	21.71	16.83	23.62	26.57	24.95	16.32
525	8612W6	NA	56.42858333	-119.8362167	709	2014/06/15	18.37	20.82	20.49	22.32	22.79	20.67	20.17	24.11	25.97	24.68	22.22	23.13	25.5	23.34	19.05	24.04	25	26.8	23.56	20.52	22.26	23.8	26.47	29.39	19.83	18.91	27.45	31.29	31.73	31.83	30.09	25.38	19.77	15.85	15.09	21.64	23.42	26.29	25.35	21.68	17.65	28.52	24.38
526	8807W6	NA	56.4783	-119.0296833	0	2014/06/15	22.78	25.79	24.1	27.12	28.38	24.7	24.41	28.17	29.8	30.25	25.66	27.44	29.66	27.31	23.17	27.03	28.72	30.28	28.45	24.44	25.85	26.92	29.71	32.74	24.41	21.56	29.91	34.31	35.85	34.84	33.47	28.64	23.07	21.13	19.8	25.34	27.26	29.84	29.52	25.87	19.79	31.44	28.19
527	8705W6	NA	56.58796667	-118.6863167	878	2014/06/15	17.69	20.65	18.82	21.86	23.34	19.42	19.17	22.9	24.51	25.14	20.22	22.15	24.42	22.12	17.98	21.42	23.93	25.57	24.19	19.75	21.17	22.11	25.02	27.94	19.84	16.83	24.95	29.28	31.16	29.91	28.88	23.97	18.51	16.85	15.51	20.58	22.57	25.15	24.77	21.46	15.06	26.05	23.44
528	8906W6	NA	56.73798333	-118.82155	0	2014/06/15	23.35	26.14	24.32	27.23	28.77	24.23	24.73	27.89	29.8	30.7	25.29	27.42	29.64	27.64	23.62	26.57	28.46	30.33	28.78	24.48	26.03	26.67	29.36	32.57	24.8	21.43	29.16	33.35	35.54	34.32	32.98	28.55	23.14	21.48	20.27	25.04	27.24	29.77	29.56	26.48	19.83	30.38	28.09
529	9706W6	NA	57.40533333	-118.9345167	791	2014/06/15	19.73	22.12	20.01	21.96	23.85	17.71	20.18	22.79	24.71	25.75	19.72	22.97	23.9	23.49	20.42	20.92	24.18	26.41	24.99	20.75	22.34	21.93	24.64	28.44	20.01	17.2	23.68	27.47	31.08	29.9	27.98	24.53	20.22	18.76	16.89	20.63	23.47	25.55	25.25	23	15.79	23.17	24.46
530	9403W6	NA	57.20683333	-118.37535	726	2014/06/15	19.86	22.38	20.27	22.63	24.64	18.69	20.69	23.23	25.4	26.47	20.32	23.27	24.85	23.8	20.49	21.58	24.44	26.83	25.81	21.15	22.82	22.37	24.88	28.69	21.25	17.39	23.93	28	31.57	29.97	28.33	24.88	20.38	19.18	17.69	21.18	23.9	26.06	26.03	23.53	16.03	24.03	24.79
531	11009W6	NA	58.54391667	-119.4424167	629	2014/06/15	21.08	23.53	22.19	22.36	24.34	17.1	19.39	23.75	24.99	25.97	20.07	23.91	24.27	24.48	23.99	21.25	24.89	26.82	26.42	21.74	22.78	22.46	24.9	28.79	19.54	18.79	22.87	24.49	29.26	30.47	27.82	25.15	23.76	22.26	19.08	21.66	24.51	26.03	25.96	24.98	17.83	20.65	25.89
532	10706W6	NA	58.29281667	-118.92245	548	2014/06/15	22.02	24.68	22.58	23.44	25.27	17.81	20.55	24.4	25.53	26.65	20.79	24.66	24.95	25.16	24.5	22.36	25.53	27.74	27.44	22.94	24.15	23.08	25.47	29.79	20.66	19.04	23.52	24.97	30.18	31.03	28.57	25.73	24.13	22.59	19.52	22.14	25.14	26.99	26.77	25.68	17.67	21.44	26.61
533	9622W5	NA	57.34985	-117.5443167	687	2014/06/15	21.08	23.34	21.08	22.95	25.27	18.35	21.43	23.7	26.07	27.03	20.4	23.94	24.94	24.74	22.28	21.95	24.81	27.56	26.48	21.85	23.72	22.61	24.43	29.1	21.83	17.81	23.38	27.56	31.68	30.37	28.09	25.42	21.37	20.22	18.52	21.58	24.73	26.61	26.98	24.44	16.61	22.65	25.54
534	8215W5	NA	56.46635	-116.2229833	592	2014/06/15	20.59	22.5	20.62	24.01	25.91	20.1	21.54	24.56	26.76	27.96	20.55	24.56	26.43	24.63	21.62	23.16	25.98	28.12	27.38	22.38	23.91	23.88	25.64	29.69	23.5	17.57	25.49	28.91	32.13	31.58	29.56	25.16	20.36	20.97	18.15	21.95	24.88	27.3	27.52	24.83	17.28	26.81	25.88
535	9113W5	NA	56.89051667	-116.0261333	758	2014/06/15	19.98	21.64	19.71	22.74	24.94	18.38	20.55	23.35	25.5	26.85	18.9	23.54	24.82	23.87	21.26	21.71	24.81	27.08	26.33	21.34	22.93	22.61	24.16	28.63	22.37	16.49	23.77	27.25	30.83	30.38	28.28	24.08	19.47	20.21	17.15	20.68	23.84	26.15	26.56	23.99	16.33	24.75	24.84
536	8807W6M	NA	56.65378333	-119.0279833	1029	2015/06/15	16.88	9.61	14.77	17.96	16.57	15.43	20.25	17.87	21.9	24.94	23.64	22.25	26.21	26.19	28.12	23.7	24.94	27.68	20.96	14.77	19.37	21.53	22.06	28.16	25.21	23.53	23.95	22.36	23.75	21.32	19.17	16.55	22.64	25.51	22.8	20	18.21	15.45	18.16	20.1	19.14	19.66	21.3
537	8704W6M	NA	56.54636667	-118.4935833	864	2015/06/15	17.85	11.04	16.05	18.18	18.39	17.34	21.39	19.15	23.28	26.25	25.26	23.96	27.53	27.42	29.66	25.37	26.23	28.77	22.22	15.73	20.65	22.29	22.39	29.17	25.95	24.91	25.53	23.75	25.09	22.65	20.62	17.76	23.89	26.08	23.7	21.57	19.75	15.9	18.51	21.58	20.35	20.96	22.45
538	8803W6M	NA	56.58713333	-118.43495	788	2015/06/15	18.22	11.48	16.44	18.39	18.8	18	21.75	19.56	23.75	26.67	25.74	24.49	27.98	27.86	30.09	25.81	26.64	29.16	22.64	16.12	21.1	22.57	22.74	29.5	26.2	25.26	25.95	24.21	25.57	23.11	21.05	18.21	24.33	26.38	24.11	22.03	20.19	16.11	18.77	22.04	20.78	21.34	22.86
539	11009W6	NA	58.54383333	-119.4410333	631	2015/06/15	17.2	14.4	17.49	19.13	19.82	22.92	19.89	21.56	25.86	26.73	26.91	26.18	27.85	27.05	29.87	24.79	27.58	30.61	21.25	19.06	22.53	15.36	23.22	26.82	14.16	20.82	24.05	23.39	25.93	24.27	23.47	21.92	23.98	24.59	21.36	21.18	15.58	15.78	19.73	21.69	20.13	20.74	22.13
540	10606W6	NA	58.2365	-118.9279167	605	2015/06/15	17.59	14.75	17.64	19.22	20.02	23.03	20.74	21.55	26.16	27.08	27.43	26.57	28.65	27.52	30.28	25.11	27.81	31.18	21.7	18.79	22.51	16.21	22.99	27.4	14.96	21.65	24.94	24.42	26.4	24.8	23.75	21.74	24.38	24.74	21.75	22.27	16.73	15.63	19.81	22.93	20.77	21.28	22.47
541	9622W5M	NA	57.31141667	-117.5474	644	2015/06/15	18.39	14.41	17.6	18.68	20.2	22.26	22.31	21.38	25.78	27.27	27.36	27.2	29.63	28.25	31.14	25.82	28.3	30.95	22.47	17.71	22.19	20.62	22.95	29.29	21.26	24.93	27.15	26.35	27.45	25.62	23.95	20.92	25.21	24.78	23.88	23.58	20.17	15.64	20.04	23.73	21.9	21.66	23.09
[truncated: 461 more columns]
