# Supplementary material for: Incorporating variability in simulations of seasonally forced phenology using integral projection models
Source: Ecol Evol. 2017 Nov 26;8(1):162–75. doi: 10.1002/ece3.3590 (PMC5756895; doi:10.1002/ece3.3590)
Supplement: Supplementary file 4 [file ECE3-8-162-s004.zip › MinDailyT08to16JunOctVal.csv]

	Name	ID	Latitude.y	Longitude.y	Elevation.y	Year.Month.Day	TMin...C..1	TMin...C..2	TMin...C..3	TMin...C..4	TMin...C..5	TMin...C..6	TMin...C..7	TMin...C..8	TMin...C..9	TMin...C..10	TMin...C..11	TMin...C..12	TMin...C..13	TMin...C..14	TMin...C..15	TMin...C..16	TMin...C..17	TMin...C..18	TMin...C..19	TMin...C..20	TMin...C..21	TMin...C..22	TMin...C..23	TMin...C..24	TMin...C..25	TMin...C..26	TMin...C..27	TMin...C..28	TMin...C..29	TMin...C..30	TMin...C..31	TMin...C..32	TMin...C..33	TMin...C..34	TMin...C..35	TMin...C..36	TMin...C..37	TMin...C..38	TMin...C..39	TMin...C..40	TMin...C..41	TMin...C..42	TMin...C..43
1	93	NA	54.0498166	-119.9786668	1600	2007/06/15	1.86	3.24	2.91	3.23	1.06	1.91	4.02	2.82	1.72	-0.09	-0.15	0.62	3.69	6.31	7.09	4.43	4.74	5.54	8.49	8.33	9.92	7.89	4.83	5.72	4.48	5.2	10.12	11.64	14.81	14.53	14.15	10.36	10.18	12.51	12.09	6.63	7.34	7.11	10.49	6.21	4.87	5.65	7.97
2	100	NA	54.05569993	-119.9673001	1600	2007/06/15	1.88	3.25	2.92	3.24	1.08	1.93	4.04	2.83	1.73	-0.05	-0.12	0.65	3.72	6.33	7.11	4.43	4.73	5.55	8.5	8.34	9.94	7.89	4.84	5.74	4.48	5.19	10.12	11.66	14.84	14.56	14.16	10.38	10.19	12.52	12.11	6.63	7.35	7.11	10.49	6.21	4.87	5.66	7.97
3	99	NA	54.10373326	-119.9842668	1382	2007/06/15	2.39	3.82	3.48	3.85	1.28	2.28	4.46	3.62	2.56	-0.09	-0.05	0.69	3.64	6.8	7.47	5.49	6.25	6.39	9.38	9.13	10.49	8.7	5.45	6.36	5.48	6.55	11.05	12.16	15.15	14.92	14.65	10.99	10.92	13.25	12.72	7.55	8.33	8.13	11.49	6.93	5.81	6.69	8.89
4	94	NA	53.98048326	-119.8391834	1764	2007/06/15	1.3	2.67	2.34	2.69	0.64	1.4	3.47	2.12	0.94	-0.41	-0.48	0.23	3.51	5.75	6.68	3.58	3.72	4.89	7.8	7.61	9.24	7.18	4.24	5.06	3.73	4.24	9.36	11.06	14.25	13.94	13.6	9.76	9.49	11.8	11.48	5.85	6.5	6.24	9.64	5.81	4.13	4.77	7.19
5	95	NA	53.95789993	-119.8016168	1695	2007/06/15	1.47	2.88	2.58	2.92	0.76	1.49	3.59	2.39	1.21	-0.44	-0.45	0.24	3.59	5.93	6.83	3.94	4.25	5.13	8.05	7.82	9.33	7.42	4.4	5.2	4.05	4.71	9.64	11.16	14.24	13.98	13.72	9.94	9.68	12	11.61	6.12	6.76	6.54	9.92	6.04	4.42	5.04	7.43
6	109	NA	54.11393326	-119.9057668	1373	2007/06/15	2.43	3.86	3.55	3.9	1.32	2.3	4.5	3.69	2.61	-0.07	-0.02	0.71	3.7	6.85	7.51	5.55	6.34	6.42	9.41	9.15	10.49	8.72	5.46	6.37	5.53	6.63	11.09	12.16	15.12	14.9	14.65	11	10.93	13.27	12.73	7.59	8.37	8.17	11.53	6.97	5.85	6.73	8.92
7	92	NA	54.13984993	-119.9281001	1439	2007/06/15	2.32	3.71	3.37	3.72	1.29	2.28	4.46	3.45	2.4	0.08	0.04	0.83	3.66	6.72	7.4	5.21	5.78	6.22	9.21	9	10.49	8.53	5.34	6.3	5.21	6.15	10.84	12.13	15.25	14.98	14.6	10.87	10.8	13.12	12.66	7.35	8.16	7.88	11.25	6.73	5.58	6.5	8.69
8	77	NA	54.10379993	-119.8914168	1403	2007/06/15	2.37	3.79	3.5	3.84	1.32	2.25	4.44	3.59	2.5	-0.06	-0.02	0.71	3.74	6.79	7.47	5.42	6.14	6.3	9.28	9.03	10.39	8.61	5.37	6.27	5.39	6.45	10.96	12.08	15.06	14.83	14.57	10.92	10.82	13.16	12.63	7.45	8.22	8.04	11.39	6.87	5.72	6.58	8.79
9	96	NA	54.01769993	-119.7889501	1379	2007/06/15	2.36	3.84	3.68	3.96	1.36	2.01	4.21	3.63	2.5	-0.47	-0.24	0.35	3.93	6.82	7.52	5.63	6.66	6.22	9.16	8.85	9.93	8.56	5.22	5.95	5.53	6.81	10.98	11.77	14.44	14.34	14.35	10.86	10.68	13.05	12.34	7.44	8.06	8.01	11.34	6.92	5.83	6.48	8.64
10	108	NA	54.14178326	-119.9097334	1524	2007/06/15	2.2	3.56	3.22	3.54	1.33	2.25	4.4	3.19	2.12	0.26	0.15	0.96	3.81	6.62	7.34	4.81	5.12	5.91	8.88	8.73	10.36	8.24	5.15	6.12	4.82	5.57	10.49	12.01	15.25	14.95	14.48	10.68	10.57	12.88	12.49	7.01	7.8	7.49	10.88	6.45	5.22	6.12	8.36
11	76	NA	54.17424993	-119.9321001	1505	2007/06/15	2.25	3.6	3.24	3.58	1.33	2.31	4.46	3.24	2.21	0.3	0.16	1	3.71	6.65	7.33	4.89	5.22	6	8.99	8.84	10.49	8.33	5.22	6.23	4.9	5.66	10.58	12.1	15.38	15.07	14.55	10.74	10.67	12.98	12.6	7.11	7.95	7.59	10.98	6.48	5.3	6.26	8.46
12	107	NA	54.10499993	-119.8284834	1365	2007/06/15	2.44	3.88	3.62	3.96	1.36	2.26	4.49	3.75	2.64	-0.13	-0.04	0.66	3.8	6.88	7.55	5.62	6.49	6.42	9.4	9.12	10.39	8.72	5.44	6.31	5.58	6.74	11.12	12.09	14.98	14.78	14.6	10.99	10.9	13.25	12.67	7.6	8.35	8.2	11.56	7	5.89	6.73	8.92
13	101	NA	54.03463326	-119.7540168	1443	2007/06/15	2.2	3.66	3.46	3.75	1.26	1.95	4.16	3.42	2.27	-0.38	-0.23	0.42	3.87	6.66	7.39	5.28	6.13	6.03	8.99	8.7	9.91	8.37	5.09	5.87	5.23	6.37	10.73	11.71	14.51	14.37	14.28	10.7	10.52	12.88	12.26	7.2	7.86	7.72	11.06	6.75	5.55	6.23	8.42
14	97	NA	54.0932666	-119.8035668	1291	2007/06/15	2.61	4.08	3.86	4.19	1.46	2.33	4.57	4.03	2.9	-0.24	-0.05	0.58	3.92	7.07	7.71	6.01	7.11	6.65	9.63	9.31	10.41	8.96	5.6	6.41	5.94	7.27	11.42	12.16	14.89	14.73	14.69	11.18	11.08	13.44	12.77	7.88	8.59	8.53	11.87	7.25	6.21	7.01	9.18
15	106	NA	54.0952166	-119.7500834	1244	2007/06/15	2.73	4.22	4.04	4.36	1.56	2.39	4.64	4.24	3.09	-0.27	-0.03	0.57	4.05	7.21	7.84	6.28	7.53	6.8	9.79	9.43	10.43	9.11	5.71	6.48	6.18	7.62	11.62	12.2	14.82	14.68	14.74	11.31	11.2	13.57	12.83	8.06	8.74	8.66	11.99	7.42	6.43	7.2	9.27
16	104	NA	54.08974993	-119.7440668	1295	2007/06/15	2.58	4.06	3.88	4.19	1.46	2.26	4.51	4.03	2.88	-0.32	-0.11	0.51	3.96	7.06	7.7	6.03	7.18	6.61	9.59	9.25	10.3	8.92	5.54	6.32	5.94	7.31	11.39	12.07	14.74	14.6	14.61	11.14	11.02	13.39	12.68	7.85	8.53	8.42	11.75	7.23	6.21	6.97	9.05
17	102	NA	54.04343326	-119.6892834	1500	2007/06/15	2.07	3.52	3.31	3.59	1.21	1.91	4.12	3.24	2.06	-0.28	-0.18	0.48	3.88	6.55	7.32	4.99	5.67	5.86	8.81	8.53	9.84	8.18	4.98	5.77	4.97	5.98	10.5	11.64	14.52	14.35	14.2	10.56	10.36	12.71	12.16	6.98	7.64	7.47	10.83	6.62	5.31	5.97	8.24
18	73	NA	54.2563666	-119.8668668	1190	2007/06/15	2.7	3.89	3.28	4.14	1.01	2.55	4.53	4.25	3.13	0	-0.01	0.95	3.29	6.95	7.47	6.06	6.7	7.78	10.29	10.13	11.36	9.27	6.27	7.66	6.45	7.03	12.07	13.54	16.4	15.96	15.36	11.7	11.95	14.03	14.02	8.38	9.25	9.29	12.29	7.58	6.51	8.2	8.29
19	105	NA	54.1020666	-119.6976168	1371	2007/06/15	2.36	3.83	3.65	3.94	1.33	2.12	4.41	3.76	2.59	-0.29	-0.14	0.52	3.86	6.85	7.52	5.63	6.62	6.35	9.35	9.02	10.2	8.66	5.35	6.17	5.59	6.83	11.08	11.94	14.73	14.56	14.47	10.91	10.8	13.15	12.52	7.55	8.26	8.07	11.42	6.98	5.87	6.65	8.78
20	103	NA	54.07693326	-119.6619668	1437	2007/06/15	2.2	3.66	3.48	3.75	1.25	1.98	4.24	3.5	2.32	-0.33	-0.19	0.46	3.86	6.68	7.4	5.31	6.17	6.09	9.06	8.75	9.98	8.41	5.14	5.94	5.28	6.43	10.78	11.75	14.57	14.41	14.31	10.71	10.56	12.91	12.3	7.25	7.93	7.77	11.12	6.79	5.58	6.3	8.51
21	47	NA	54.3860666	-119.9495668	1282	2007/06/15	2.07	3.29	2.4	3.32	0.12	2.06	3.91	3.5	2.57	-0.63	-0.74	0.27	1.91	6.18	6.71	5.44	6.12	7.53	10.05	9.95	11.39	9.05	5.96	7.53	6.03	6.61	11.73	13.41	16.47	16.14	15.26	11.38	11.77	13.85	13.87	8.09	9.11	8.97	11.97	7.12	6.15	7.91	7.97
22	98	NA	54.1070666	-119.6571001	1260	2007/06/15	2.6	4.11	3.98	4.27	1.46	2.24	4.55	4.19	3	-0.41	-0.15	0.41	4.01	7.13	7.75	6.21	7.53	6.71	9.69	9.32	10.28	9.02	5.6	6.35	6.12	7.61	11.54	12.06	14.64	14.51	14.61	11.19	11.08	13.45	12.69	7.98	8.64	8.61	11.94	7.33	6.36	7.11	9.23
23	74	NA	54.23838326	-119.7104668	1436	2007/06/15	2.42	3.79	3.48	3.82	1.41	2.42	4.73	3.56	2.51	0.41	0.26	1.12	3.64	6.79	7.41	5.22	5.7	6.3	9.33	9.12	10.72	8.55	5.35	6.45	5.19	6.09	10.87	12.24	15.5	15.17	14.63	10.82	10.88	13.17	12.81	7.41	8.37	8	11.4	6.67	5.56	6.67	8.92
24	75	NA	54.07908326	-119.5449834	1524	2007/06/15	2	3.45	3.25	3.52	1.16	1.88	4.15	3.23	1.99	-0.22	-0.15	0.51	3.9	6.5	7.31	4.86	5.49	5.83	8.8	8.49	9.83	8.13	4.95	5.75	4.9	5.86	10.43	11.62	14.53	14.34	14.19	10.49	10.3	12.64	12.13	6.9	7.57	7.37	10.75	6.67	5.22	5.87	8.24
25	40	NA	54.51933326	-119.8595168	1178	2007/06/15	1.02	2.33	0.72	2.08	-1.93	1.3	2.77	2.91	2.2	-2.5	-2.45	-1.32	-0.51	5.01	5.55	5.35	6.65	8.1	10.24	10.13	11.74	9.26	6.28	8.44	6.89	7.68	12.2	13.61	16.27	16.43	15.3	11.02	11.76	13.79	14.32	8.25	9.37	7.04	11.04	7.28	5.88	8.27	7.04
26	39	NA	54.72763326	-119.9982668	990	2007/06/15	2.46	3.66	1.88	3.66	-0.25	2.56	4.28	4.13	3.6	-0.85	-0.55	0.6	2.11	6.35	6.6	6.76	7.57	7.86	10.29	9.41	11.35	9.11	6.31	8.61	7.97	9.38	12.04	12.79	14.11	16.14	14.62	10.4	11.48	14.14	14.46	8.28	9.69	9.51	11.91	7.97	6.08	7.55	9.85
27	64	NA	54.5478666	-119.7538001	1223	2007/06/15	1.98	3.07	1.84	3.07	-0.4	2.07	3.87	3.75	2.81	-0.8	-0.88	0.34	1.48	5.95	6.29	5.67	6.47	8.02	10.13	10.05	11.62	9.15	6.11	8.28	6.71	7.49	12.07	13.55	16.24	16.36	15.2	10.91	11.68	13.69	14.17	8.14	9.27	6.89	10.89	7.08	5.77	8.22	6.89
28	78	NA	54.72349993	-119.8467168	1048	2007/06/15	2.69	3.75	2.1	3.81	0.17	2.67	4.39	4.45	3.66	-0.37	-0.12	1.05	2.76	6.58	6.78	6.69	7.26	8.31	10.25	9.64	11.2	9.19	6.33	8.69	7.95	9.14	12.25	13.31	14.59	16.34	14.92	10.58	11.62	14.08	14.39	8.28	9.42	9.38	11.66	7.78	6.02	7.87	9.71
29	23	NA	54.8708666	-119.9037501	903	2007/06/15	4.17	5.16	3.27	5.84	2.24	3.91	6.68	5.25	5.27	1.73	2.5	3.62	6.46	7.92	7.5	8.48	8.06	7.13	10.17	8.67	11.09	8.8	6.12	8.38	8.17	10.06	11.69	11.77	12.51	15.81	13.99	9.87	11.13	14.38	14.31	8.04	9.77	9.81	12.27	8.27	6.32	6.48	10.05
30	63	NA	54.63599993	-119.6023501	1066	2007/06/15	3.93	4.61	3.43	4.96	2.07	3.67	5.58	6.16	4.57	1.83	1.92	3.15	5.56	7.91	7.92	7.17	7.11	9.33	10.61	10.4	11.39	9.61	6.67	9.25	8.14	8.98	12.96	14.5	15.89	16.87	15.74	11.18	12.17	14.22	14.53	8.64	9.28	8.64	11.05	7.85	6.15	8.81	9.4
31	24	NA	54.99174993	-119.8630668	817	2007/06/15	4.21	5.3	3.05	6.68	2.4	4.1	7.68	4.64	5.84	2.03	3.09	4.54	7.69	7.63	7.02	9.49	8.77	5.85	10.07	7.68	11.03	7.81	5.56	8.15	7.91	10.23	11.14	10	10.97	14.79	13.26	9.23	10.51	14.24	14.51	7.55	9.96	9.52	12.74	8.64	6.62	5.07	9.69
32	90	NA	54.55398326	-119.4081168	1371	2007/06/15	3.42	4.33	3.97	4.67	2.17	3.31	5.75	4.6	3.45	2	1.49	2.85	4.15	7.36	7.52	5.74	5.82	7.44	9.92	9.89	11.57	8.87	5.68	7.6	5.81	6.5	11.5	13.21	16.52	16.03	14.83	10.68	11.41	13.32	13.73	7.86	9.18	8.19	9.43	6.65	5.44	8.03	3.62
33	41	NA	54.7984166	-119.6415168	821	2007/06/15	5.07	5.85	4.2	6.59	3.38	4.74	7.36	6.46	5.93	2.83	3.56	4.75	8.07	8.95	8.45	8.93	8.18	8.19	10.62	9.53	11.51	9.58	6.91	9.01	8.83	10.45	12.45	12.95	13.6	16.42	14.68	10.49	11.7	14.66	14.7	8.65	10.03	10.45	12.48	8.61	6.54	7.57	10.68
34	42	NA	54.6619666	-119.4846834	1016	2007/06/15	5.26	5.62	4.52	6.15	3.8	4.66	6.52	7.46	5.51	3.58	3.72	4.97	8.11	9.16	9.02	7.9	7.29	9.78	10.72	10.56	11.37	9.86	6.96	9.5	8.62	9.41	13.27	14.83	15.87	17.23	16.04	11.43	12.4	14.5	14.86	8.82	9.37	9.67	11.62	8.06	6.46	8.97	9.93
35	68	NA	54.45479993	-119.2563501	1279	2007/06/15	3.05	3.84	3.68	4.85	1.94	3.76	6.16	5.32	3.82	1.62	1.11	3.2	5.48	7.53	7.67	6.06	6.3	7.81	10.65	10.3	11.94	8.94	6.3	8.3	6.45	7.21	12.2	13.23	16.54	15.04	14.44	10.26	10.99	12.82	13.63	8.27	9.72	8.58	9.8	7.15	5.51	8.88	4.03
36	16	NA	55.1948666	-119.9823501	863	2007/06/15	4.35	5.76	3.46	6.88	3.02	4.21	7.85	4.55	5.86	2.31	3.25	4.68	8.06	7.84	7.13	9.55	8.6	6.22	10.24	7.95	11.07	7.9	5.78	8.14	8.1	10.18	11.32	10.59	11.4	14.9	13.02	9.19	10.84	14.53	13.98	8.01	10.09	9.72	12.43	8.44	6.71	5.39	10.14
37	67	NA	54.43649993	-119.1739501	1128	2007/06/15	3.85	4.56	4.46	5.86	2.78	4.8	7.21	6.25	4.75	2.47	1.85	4.4	6.9	8.4	8.53	6.74	6.95	8.44	11.6	11	12.61	9.54	7.05	9.08	7.24	8.04	12.98	13.76	17.1	15.17	14.83	10.61	11.45	13.21	14.2	8.99	10.55	9.13	10.36	8.03	6.13	9.75	4.58
38	85	NA	55.30129993	-119.9820668	887	2007/06/15	5.23	6.68	4.96	7.57	4.24	4.72	8.12	5.03	6.12	3.33	4.15	5.44	9.11	8.63	7.75	9.62	8.33	6.93	10.35	8.61	11.37	8.29	6.29	8.3	8.47	9.96	11.57	11.89	12.61	15.3	13.15	9.51	11.5	14.77	13.81	8.7	10.16	10.06	12.18	8.23	6.79	6.02	10.66
39	49	NA	54.91144993	-119.5498168	748	2007/06/15	5.04	6.08	4.06	7.02	3.44	4.83	8.07	5.9	6.27	2.76	3.86	5	8.67	8.9	8.11	9.58	8.51	7.09	10.5	8.77	11.44	9.14	6.55	8.6	8.67	10.8	11.79	11.71	12.21	15.86	13.84	9.85	11.23	14.71	14.44	8.4	10.3	10.57	12.71	8.73	6.53	6.6	10.88
40	48	NA	54.75334993	-119.3801834	1022	2007/06/15	6.03	6.08	5.07	6.6	4.93	5.09	6.69	8.83	6.06	4.88	4.93	5.99	9.82	9.99	9.93	8.14	7.18	10.82	11.01	10.99	11.18	10.08	7.11	9.99	9.03	9.59	13.92	15.83	16.44	17.93	16.88	11.97	12.95	14.97	15.07	9.05	9.17	10	11.85	8.12	6.94	9.47	10.25
41	45	NA	55.4353166	-119.9754168	887	2007/06/15	5.82	7.42	6.32	8.1	5.25	5.04	8.27	5.38	6.21	4.09	4.61	5.82	9.52	9.01	8.26	9.64	8.18	7.88	10.43	9.3	11.74	8.56	6.97	8.62	8.92	9.68	11.89	13.13	14.05	15.75	13.58	9.92	12.22	14.99	14.12	9.36	10.23	10.31	11.96	8.02	7.13	6.69	11.01
42	83	NA	55.39519993	-119.9335501	825	2007/06/15	5.67	7.27	5.8	7.99	4.99	5.05	8.39	5.32	6.32	3.87	4.52	5.8	9.49	9.01	8.16	9.8	8.39	7.57	10.52	9.1	11.69	8.6	6.79	8.54	8.88	9.95	11.87	12.66	13.42	15.65	13.38	9.8	11.99	15.05	13.99	9.22	10.36	10.39	12.16	8.23	7.04	6.5	11.07
43	15	NA	55.4309166	-119.9644001	872	2007/06/15	5.82	7.42	6.26	8.1	5.23	5.06	8.31	5.38	6.24	4.07	4.61	5.84	9.53	9.03	8.26	9.68	8.22	7.85	10.45	9.28	11.75	8.58	6.96	8.62	8.93	9.73	11.9	13.08	13.97	15.75	13.55	9.91	12.2	15.01	14.11	9.36	10.27	10.34	12	8.06	7.13	6.67	11.03
44	84	NA	55.4292166	-119.9541334	868	2007/06/15	5.82	7.42	6.26	8.1	5.22	5.06	8.32	5.4	6.25	4.07	4.62	5.84	9.55	9.04	8.26	9.69	8.22	7.84	10.47	9.29	11.75	8.59	6.96	8.63	8.93	9.75	11.9	13.08	13.97	15.76	13.56	9.92	12.2	15.02	14.11	9.36	10.28	10.35	12.01	8.07	7.13	6.68	11.05
45	66	NA	54.65964993	-119.1613168	1088	2007/06/15	5.22	5.42	4.88	6.14	3.6	4.76	6.92	7.36	5.3	3.55	3.46	5.13	7.73	9.09	8.86	7.44	7.16	9.31	10.53	10.73	11.8	10.11	7.25	9.29	8.25	8.86	13.04	14.62	16.46	16.67	15.7	11.26	12.05	13.69	14.82	8.79	9.44	11.26	12.26	8.07	5.79	9.23	10.26
46	26	NA	54.91943326	-119.3562001	728	2007/06/15	5.64	6.61	4.73	7.36	4.03	5.19	8.45	6.47	6.61	3.19	4.41	5.27	9.18	9.62	8.7	9.84	8.57	7.67	10.63	9.18	11.61	9.9	7.24	8.68	9.24	11.28	12.01	12.37	12.44	16.35	14.03	10.14	11.53	14.9	14.56	8.83	10.43	11.48	12.89	8.86	6.48	7.03	11.74
47	25	NA	55.03379993	-119.4522168	705	2007/06/15	4.91	6.33	3.89	7.28	3.63	4.88	8.67	5.36	6.46	2.58	4.16	4.93	9.48	9.03	7.88	10.02	8.36	6.38	10.68	8.29	11.31	8.95	6.29	8.26	8.61	11.29	11.11	11.25	11.39	15.73	13.07	9.29	11.12	15.07	13.74	8.49	10.56	11.07	12.68	8.64	6.31	6.14	11.7
48	52	NA	54.83518326	-119.1801168	874	2007/06/15	6.63	6.71	5.8	7.57	4.73	5.71	8.26	7.89	6.49	4.43	5.12	6.48	9.44	10.17	9.25	9.21	8.25	8.97	10.18	10.38	12.02	10.72	7.96	9.28	9.16	10.14	12.76	14.07	15.1	16.76	15.19	11.11	11.9	13.82	15.06	8.96	9.58	11.43	12.58	8.73	5.41	8.54	11.39
49	50	NA	54.72958326	-118.9800168	928	2007/06/15	7.31	6.76	6.45	7.72	4.81	6.13	8.35	8.42	6.39	4.98	5.43	7.25	9.05	10.3	9.14	8.82	8.19	9.24	9.57	11.02	12.53	11.41	8.53	9.58	8.93	9.31	12.84	14.87	16.81	16.74	15.61	11.56	11.9	12.66	15.2	8.96	8.92	11.88	12.36	8.78	4	9.37	11.64
50	69	NA	54.47894993	-118.6997001	1023	2007/06/15	5.13	5.07	5.04	6.31	3.4	5.51	8.15	7.08	5.73	3.82	3.1	5.25	7.54	9.11	9.46	6.81	6.67	8.67	11.76	11.1	12.19	10.17	7.08	9.19	7.67	8.15	12.63	14.28	16.7	15.98	15.82	11.04	11.54	13.11	14.34	9.24	10.16	9.45	10.73	8.5	6.32	9.09	4.9
51	14	NA	55.53843326	-119.7227001	880	2007/06/15	6.53	7.87	8.1	8.8	5.81	5.4	8.47	6.09	6.38	4.73	5.31	5.85	10.22	9.25	8.84	9.6	7.61	8.63	10.7	10.11	12.21	8.66	7.8	9.47	9.02	9.69	11.84	14.92	16.48	16.59	14.94	10.63	13.38	15.11	15.2	9.91	10.24	10.58	11.91	7.85	7.77	7.63	11.57
52	9	NA	55.76904993	-119.8892001	831	2007/06/15	6.06	8.27	6.72	8.6	6.41	5.14	8.51	5.08	6.07	4.64	4.66	6.47	9.21	9.17	8.51	10.03	8.87	8.82	10.18	9.58	12.17	8.87	7.42	8.19	9.6	9.06	12.57	12.97	13.97	15.58	12.85	9.91	12.28	15.23	14.07	10.28	10.59	10.33	11.94	8.27	7.24	6.72	11.19
53	65	NA	54.59503326	-118.6373001	884	2007/06/15	6.34	6.25	5.94	7.39	4.21	5.93	8.58	7.8	6.51	4.49	4.21	6.02	8.27	10.01	10	8.14	7.82	9.33	11.33	10.94	12.28	10.96	8.29	9.18	8.72	9.2	12.95	14.42	16.02	16.21	15.84	11.56	12.01	13.24	15.04	9.38	9.76	12	13	8.85	5.8	8.77	11
54	87	NA	54.9144166	-118.9097668	688	2007/06/15	6.31	7.13	5.82	7.66	4.56	4.99	8.85	6.66	6.61	3.07	4.63	5.13	9.64	10.35	9.57	10.14	8.89	7.38	9.9	8.54	11.29	10.29	7.98	7.65	10.15	12.21	11.64	11.21	10.49	16.33	13.24	9.83	10.99	14.96	15.83	8.7	11.2	12.83	13.73	8.87	7.19	6.17	12.18
55	10	NA	55.71843326	-119.6937334	792	2007/06/15	6.76	8.29	7.62	8.83	6.16	5.42	8.46	5.82	6.31	4.9	5.34	6.5	9.93	9.51	8.8	9.81	8.42	8.85	10.49	10.03	12.25	8.93	7.81	8.9	9.37	9.53	12.56	14.11	15.27	16.18	13.81	10.44	12.96	15.23	14.36	10.28	10.6	10.51	12.05	8.3	7.66	7.49	11.7
56	82	NA	55.54289993	-119.4876334	846	2007/06/15	6.91	7.7	7.47	8.64	5.52	5.31	8.3	5.86	6.18	4.51	5.36	6.24	10.14	9.68	8.76	9.5	8.04	8.17	11.04	9.86	11.8	8.86	7.74	8.96	8.87	10.04	12.29	14.21	15.34	16.25	13.81	10.37	12.97	15.18	14.03	9.81	10.47	10.87	11.99	8.24	7.61	7.5	12.09
57	51	NA	54.7806666	-118.7087501	785	2007/06/15	6.97	7.1	6.3	7.99	4.89	6.03	8.89	7.85	6.89	4.53	5.07	6.5	9.25	10.61	9.87	9.45	8.57	9	10.61	10.41	12.22	11.14	8.61	8.98	9.54	10.5	12.68	13.74	14.5	16.42	15.05	11.17	11.85	13.74	15.36	9.28	9.89	12.63	13.23	9.02	5.57	8.19	12.09
58	4	NA	55.2773166	-119.1897501	731	2007/06/15	5.33	6.89	4.48	7.79	4.39	5.18	9.28	5.39	6.61	2.6	4.59	4.89	10.15	9.87	8.38	10.36	8.22	6.73	11.35	8.67	11.37	9.74	7.04	8.15	9.09	12.29	11.38	11.96	11.49	16.28	12.6	9.13	11.59	15.85	12.92	9.21	11.11	12.23	12.72	8.76	6.6	6.64	12.97
59	27	NA	54.70104993	-118.6077668	823	2007/06/15	6.87	6.95	6.28	8.04	4.82	6.19	8.89	7.89	7	4.76	4.78	6.54	8.84	10.61	10.22	9.14	8.41	9.45	11.21	10.72	12.24	11.12	8.75	8.99	9.33	9.99	12.9	14.03	14.97	16	15.45	11.42	11.98	13.45	15.19	9.43	9.56	12.54	13.14	9	5.5	8.24	11.7
60	86	NA	54.9304666	-118.8368168	676	2007/06/15	6.23	7.09	5.75	7.56	4.48	4.7	8.82	6.41	6.4	2.72	4.44	4.78	9.6	10.33	9.66	10.16	8.95	7.02	9.8	8.09	11.04	10.13	7.93	7.24	10.3	12.57	11.34	10.53	9.57	16.26	12.79	9.56	10.74	15.09	16.19	8.57	11.53	13.05	13.87	8.82	7.5	5.65	12.24
61	71	NA	54.6581666	-118.5448334	785	2007/06/15	6.71	6.82	6.09	7.86	4.82	6.37	9.19	7.79	7.29	4.87	4.64	6.51	8.68	10.75	10.55	9.27	8.25	9.28	11.65	10.71	12.2	10.8	8.43	8.83	9.33	9.97	12.49	13.61	14.38	15.61	15.43	11.21	11.58	13.38	15.08	9.57	9.55	12.68	13.26	9.07	5.56	7.78	11.84
62	70	NA	54.49959993	-118.3801001	922	2007/06/15	5.94	5.56	5.39	6.66	4.06	6.22	8.94	7.35	6.55	4.9	3.97	5.98	7.85	9.75	10.41	7.1	6.6	8.84	12.38	11.19	12.14	10.31	6.87	9.36	7.95	8.44	12.22	14.32	16.22	16.32	16.4	11.18	11.47	13.36	14.61	9.64	10.07	9.96	11.27	8.97	6.59	8.49	5.4
63	28	NA	54.7798666	-118.6224001	720	2007/06/15	6.85	7.17	6.44	8.18	4.92	5.98	9.04	7.68	7.19	4.45	4.88	6.24	9.1	10.79	10.36	9.73	8.68	9.19	10.94	10.17	12.02	11.09	8.79	8.5	9.79	10.76	12.67	13.33	13.56	16.06	14.93	11.11	11.84	14.05	15.34	9.38	9.97	12.81	13.58	9.13	6.01	7.56	12.13
64	53	NA	54.6462166	-118.4319668	904	2007/06/15	6.24	6.15	5.63	7.36	4.4	6.18	8.71	7.39	6.81	4.79	4.2	6.12	8.15	10.17	10.46	8.34	7.57	9.22	11.74	10.62	11.92	10.35	7.88	8.79	8.56	9.06	12.22	13.73	14.9	15.38	15.59	11.1	11.3	12.88	14.67	9.36	9.19	12.1	13.1	8.74	5.41	7.76	11.1
65	29	NA	54.90684993	-118.6411334	640	2007/06/15	6.37	7.16	6.01	8.02	4.76	5.22	9.13	6.64	6.77	3.19	4.6	5.29	9.51	10.61	9.95	10.35	9.03	7.78	10.49	8.8	11.45	10.56	8.36	7.57	10.22	12.25	11.86	11.39	10.79	16.16	13.3	10	11.21	15.08	15.74	9.03	11.19	13.15	13.88	9.13	7.11	6.26	12.5
66	44	NA	55.67534993	-119.3733001	885	2007/06/15	8.28	8.11	8.28	8.76	5.72	5.34	7.89	6.36	5.95	5.13	6.04	7.14	10.59	10.3	8.92	8.96	8.12	8.61	11.17	10.4	11.42	8.96	8.44	9.03	8.67	10.12	13.4	14.99	15.99	16.26	13.28	10.76	13.33	14.89	12.64	9.98	10.59	10.84	11.74	8.41	8.11	8.53	12.63
67	43	NA	55.6757666	-119.3728834	885	2007/06/15	8.28	8.11	8.28	8.76	5.72	5.34	7.89	6.36	5.95	5.13	6.04	7.14	10.59	10.3	8.92	8.96	8.12	8.61	11.18	10.4	11.41	8.96	8.44	9.03	8.67	10.12	13.4	14.99	15.99	16.26	13.28	10.76	13.33	14.89	12.63	9.98	10.59	10.84	11.74	8.41	8.11	8.53	12.63
68	22	NA	55.09839993	-118.7332168	655	2007/06/15	6.12	7.17	5.8	8.07	4.92	4.97	9.25	6.01	6.67	2.68	4.6	4.83	9.69	10.6	9.63	10.56	8.95	7.35	10.48	8.44	11.11	10.55	8.22	7.28	10.36	12.95	11.89	11	9.72	16.43	12.56	9.28	11.09	15.86	15.13	8.97	11.62	13.36	13.84	9.07	8.02	5.85	12.7
69	35	NA	54.9044166	-118.5380001	648	2007/06/15	6.39	7.12	6.1	8.22	4.84	5.49	9.21	6.8	6.97	3.49	4.59	5.54	9.32	10.72	10.16	10.36	9.01	8.33	10.92	9.23	11.65	10.74	8.58	7.75	10.09	11.85	12.16	11.94	11.57	15.95	13.7	10.31	11.47	14.91	15.4	9.29	10.8	13.09	13.8	9.24	6.74	6.58	12.55
70	79	NA	56.1305166	-119.7223668	612	2007/06/15	6.73	8.79	6.04	9.46	6.51	5.17	8.6	5.15	5.68	4.05	6.31	5.89	8.99	9.78	9.18	10.82	9.6	9.41	9.12	9.81	13.02	10.17	8.55	7.4	9.79	9.55	13.5	12.33	13.01	16.27	12.23	9.91	12.63	15.75	13.77	12.62	11.68	10.64	12.82	10.19	7.38	7.95	12.59
71	12	NA	55.5111166	-119.0983001	903	2007/06/15	7.35	7.08	6.92	8.44	5.12	4.94	7.91	5.45	5.53	3.83	5.2	6.17	9.82	10.18	8.86	9.18	8.2	7.45	11.49	9.4	11.15	9.06	7.81	7.81	8.46	10.38	12.37	13.31	14.17	15.87	12.19	9.92	12.54	15.23	12.67	9.73	10.58	11.49	12.17	8.63	7.35	7.08	12.53
72	33	NA	54.81839993	-118.4029501	817	2007/06/15	6.43	6.87	6.05	8.25	4.53	6.19	8.9	7.63	7.53	4.67	4.17	5.95	7.94	10.75	10.96	9.68	8.69	10.21	12.17	10.56	11.95	10.9	9.14	8.4	9.4	9.82	12.76	13.67	13.86	14.65	15.45	11.51	11.83	13.04	14.64	9.68	8.68	12.57	13.37	8.98	5	7.15	12.03
73	54	NA	54.77588326	-118.3471001	762	2007/06/15	6.5	6.98	6.06	8.39	4.62	6.44	9.03	7.92	7.88	4.93	4.18	6.05	7.81	10.99	11.35	10.02	8.9	10.65	12.66	10.84	12.03	10.92	9.27	8.51	9.54	9.76	12.86	13.82	13.88	14.35	15.77	11.75	11.86	12.83	14.63	9.92	8.37	12.66	13.47	9.06	4.78	7.08	12.16
74	55	NA	54.80063326	-118.3465168	834	2007/06/15	6.38	6.84	5.95	8.29	4.43	6.27	8.87	7.72	7.67	4.77	4.01	5.9	7.65	10.78	11.14	9.72	8.74	10.53	12.52	10.72	11.92	10.88	9.24	8.4	9.36	9.58	12.82	13.79	13.92	14.28	15.66	11.68	11.86	12.72	14.5	9.77	8.29	12.5	13.31	8.93	4.71	7.04	12.01
75	81	NA	55.69708326	-119.2231501	1008	2007/06/15	9.51	8.22	7.75	8.23	5.61	4.74	8.09	7	5.43	5.23	6.23	7.52	11.5	10.43	8.63	8.41	7.92	8.52	11.02	10.71	9.66	8.72	8.91	9.11	8.12	11.17	15.37	15.71	16.41	15.92	12.62	10.82	13.51	14.22	11.02	9.43	10.71	10.42	11.22	8.32	8.41	9.51	12.62
76	31	NA	55.0637166	-118.5710668	577	2007/06/15	6.19	7.12	6.12	8.4	5.06	5.34	9.43	6.29	6.9	3.09	4.65	5.37	9.72	10.77	10.02	10.64	8.98	7.92	10.89	8.89	11.44	10.74	8.47	7.42	10.23	12.56	12.17	11.51	10.86	16.28	13.05	9.8	11.47	15.85	15.11	9.29	11.51	13.38	13.98	9.4	7.55	6.39	12.89
77	21	NA	55.11439993	-118.5958168	645	2007/06/15	5.98	6.95	5.89	8.29	4.96	5.14	9.32	5.99	6.69	2.83	4.51	5.14	9.57	10.62	9.78	10.53	8.84	7.73	10.84	8.73	11.25	10.65	8.34	7.27	10.12	12.61	12.1	11.36	10.6	16.24	12.77	9.52	11.34	15.89	14.81	9.16	11.45	13.31	13.82	9.27	7.61	6.21	12.79
78	8	NA	55.8040166	-119.2806168	730	2007/06/15	7.87	8.19	7.64	9.03	6.14	5.3	8.3	5.94	5.81	4.81	6.01	7.13	10.06	10.2	9.17	9.65	8.84	8.92	10.84	10.23	12.19	9.25	8.31	8.36	9.17	9.84	13.39	13.92	15.04	16.2	12.78	10.61	13.26	15.44	13.24	10.93	11.03	10.82	12.53	9.2	8.01	8.04	12.59
79	7	NA	55.9825666	-119.4197168	770	2007/06/15	7.43	8.63	7.17	9.11	6.37	5.64	8.61	6	5.94	4.59	6.26	6.94	9.72	9.99	9.02	9.99	9.06	9.66	10.09	10.62	12.95	9.67	8.34	8.24	9.57	10.02	13.81	13.59	14.39	16.49	12.76	10.65	13.2	15.53	12.93	11.58	11.42	10.97	13.07	9.64	8.21	8.27	12.66
80	32	NA	54.91239993	-118.3426001	698	2007/06/15	6.42	6.98	6.29	8.51	4.9	6.01	9.18	7.25	7.35	4.24	4.46	5.94	8.68	10.88	10.82	10.21	8.97	9.67	11.85	10.1	12.03	10.97	9.08	8.16	9.78	10.84	12.75	13.05	13.17	15.33	14.69	11.07	11.86	14.24	15.03	9.74	9.78	12.9	13.67	9.36	5.98	7.11	12.4
81	6	NA	55.97248326	-119.3879501	737	2007/06/15	7.5	8.71	7.21	9.18	6.45	5.73	8.72	6.09	6.01	4.65	6.34	7.03	9.79	10.06	9.1	10.08	9.15	9.75	10.17	10.71	13.07	9.75	8.4	8.31	9.65	10.14	13.91	13.64	14.44	16.57	12.82	10.73	13.29	15.62	12.96	11.68	11.52	11.07	13.19	9.74	8.31	8.35	12.74
82	5	NA	56.45199993	-119.8387668	707	2007/06/15	6.22	7.88	5.12	8.94	6.07	4.24	7.59	3.69	4.83	3.24	6.05	4.31	8.44	9.42	9.12	10.61	9.23	8	7.67	8.4	12.16	9.54	8.43	6.44	9.25	8.08	12.12	11.51	12.25	15.38	11.53	9.06	11.87	15.36	14.52	12.35	10.76	9.48	11.52	9.71	6.12	7.28	12.01
83	37	NA	54.8425166	-118.2196668	729	2007/06/15	6.62	7.12	6.24	8.53	4.82	6.58	9.2	8.02	8.01	5.05	4.37	6.2	8.07	11.14	11.49	10.19	9.03	10.74	12.76	10.94	12.21	11.06	9.38	8.65	9.72	10.01	12.99	13.93	13.99	14.59	15.84	11.84	12	13.16	14.8	10.08	8.68	12.76	13.62	9.26	5.08	7.27	12.38
84	72	NA	54.35494993	-117.7146001	932	2007/06/15	4.12	3.44	3.01	2.89	4.69	6.28	8.36	7.59	6.51	4.64	4.61	4.72	9.42	9.05	10.82	8.59	5.28	6.57	10.86	9.91	11.34	7.01	2.87	7.93	7.6	8.69	8.2	10.95	11.15	16.46	14.74	8.58	7.36	13.56	15.75	9.5	10.96	9.17	11.17	10.41	6.14	5.65	11.17
85	30	NA	55.03298326	-118.3885168	632	2007/06/15	6.2	6.9	6.51	8.48	5.13	5.53	9.3	6.37	7.01	3.38	4.41	5.67	9.4	10.81	10.31	10.46	8.91	8.53	10.91	9.24	11.75	10.76	8.66	7.24	10.01	11.59	12.37	11.92	11.77	15.73	13.37	10.16	11.71	15.57	14.85	9.54	10.99	13.08	13.89	9.54	6.95	6.69	12.74
86	34	NA	54.99178326	-118.3335501	648	2007/06/15	6.28	6.95	6.61	8.62	5.01	5.74	9.2	6.84	7.23	3.83	4.54	5.86	9.13	10.84	10.66	10.38	8.94	8.99	11.28	9.63	11.88	10.89	8.89	7.6	9.95	11.37	12.55	12.38	12.52	15.8	14.02	10.6	11.85	15.29	15.06	9.62	10.7	13.07	13.89	9.57	6.68	6.98	12.69
87	38	NA	54.7316666	-118.0384334	880	2007/06/15	6.01	6.22	5.54	7.36	4.46	6.21	8.7	7.59	7.2	4.95	4.18	5.83	7.9	10.41	11.02	9.11	8.07	9.98	12.4	10.65	12.1	10.32	8.18	8.82	8.94	9.47	12.26	13.75	14.35	14.91	15.67	11.24	11.35	13.01	14.82	9.75	8.73	12.37	13.37	9.09	5.12	7.32	11.37
88	110	NA	55.4671666	-118.7581334	906	2007/06/15	5.46	4.79	4.15	8.35	4.36	3.82	8.18	3.46	3.86	1.47	3.19	4.9	7.7	9.51	8.82	9.58	8.52	6.45	12.75	7.83	10.43	9.09	7.16	5.75	7.78	10.58	11.37	10.05	12.03	15.07	10.41	8.58	11.34	15.68	12.66	9.52	10.69	12.06	12.69	9.3	6.37	5.02	12.11
89	80	NA	55.88814993	-119.1590668	673	2007/06/15	7.78	8.05	7.13	9.02	6.26	5.69	8.68	5.86	5.69	4.28	6.45	6.74	10.03	10.26	9.39	9.96	8.94	9.05	10.69	10.39	12.68	9.46	8.41	8.31	9.21	10.18	13.49	13.76	14.86	16.53	12.87	10.75	13.56	15.71	13.21	11.52	11.36	11.06	13.12	9.75	8.24	8.34	13.02
90	111	NA	55.48549993	-118.7509334	921	2007/06/15	5.6	4.95	4.38	8.3	4.39	3.88	8.07	3.59	3.99	1.63	3.31	4.97	7.85	9.55	8.8	9.5	8.47	6.48	12.55	7.92	10.47	9.06	7.17	5.81	7.81	10.43	11.41	10.27	12.12	15.05	10.46	8.65	11.39	15.61	12.58	9.53	10.63	11.96	12.63	9.23	6.38	5.12	12.1
91	57	NA	54.66869993	-117.8614168	779	2007/06/15	5.7	5.81	5.5	6.68	4.97	6.45	9.04	7.84	7.29	5.4	4.77	6.25	8.64	10.46	11.65	9.18	7.42	9.81	12.36	10.98	12.52	9.75	7.38	9.34	8.69	9.7	12	13.75	14.69	15.99	15.58	10.92	10.96	14.31	15.14	10.02	9.93	12.57	13.73	10.06	6.14	7.64	11.97
92	5	NA	56.21604993	-119.3815501	673	2007/06/15	7.9	9.87	7.84	10.38	6.47	6.38	9.89	8.27	6.89	5.37	6.93	8.77	9.93	10.44	8.98	10.47	9.47	11.32	11.33	12.8	14.87	10.88	8.96	8.88	9.94	12.31	15.81	13.88	14.87	17.85	13.4	11.87	13.93	15.96	11.58	12.94	12.87	12.37	14.85	10.92	9.82	9.39	13.43
93	4	NA	56.5586666	-119.6947001	701	2007/06/15	6.79	7.7	5.9	8.59	6.14	4.48	7.75	4.25	5.47	3.95	6.16	5.01	8.78	9.75	8.98	10.21	8.54	7.42	8.2	9.14	12.83	8.76	8.47	7.04	8.82	8.41	11.84	12.29	13.92	15.64	12.27	9.93	12.37	15.04	13.98	11.49	10.12	9.78	11.69	9.12	6.35	7.72	12.17
94	56	NA	54.80203326	-117.9179668	742	2007/06/15	6.04	6.48	6.27	7.86	4.85	6.33	8.95	7.91	7.77	5.18	4.58	6.38	8.22	10.85	11.86	9.84	8.15	10.5	12.19	11.02	12.38	10.33	8.84	8.74	9.26	9.91	12.74	13.81	14.61	15.5	15.51	11.46	11.71	14.49	14.85	10.01	9.72	12.55	13.82	9.96	5.82	7.58	12.31
95	62	NA	54.53823326	-117.6061001	878	2007/06/15	4.9	4.65	4.46	4.98	5.08	6.49	8.5	7.74	6.67	5.22	5.18	5.63	9.49	9.87	11.67	8.89	6.69	8.69	12.22	10.37	12.46	8.6	5.22	9.56	8.18	9.8	10.5	12.75	13.65	16.56	15.15	9.91	9.49	14.57	16.08	9.99	10.8	9.53	11.53	10.39	6.38	7.29	11.53
96	36	NA	55.09954993	-118.1616668	620	2007/06/15	5.49	6.43	7.19	8.58	5.07	5.52	9.01	5.94	7.22	3.33	3.98	5.77	9.41	10.65	10.59	10.23	8.37	8.82	10.55	9.2	11.72	10.53	8.58	6.46	9.66	10.82	12.39	11.97	12.38	15.24	13.26	10.12	11.95	16.35	13.96	9.67	11.16	12.76	13.92	9.81	6.78	7.02	12.91
97	6	NA	56.46523326	-119.5192501	679	2007/06/15	6.75	7.9	5.61	8.67	6.28	4.52	7.96	4.29	5.52	3.78	6.26	4.92	9	9.83	9.11	10.45	8.96	7.7	8.27	9.1	12.81	8.91	8.62	6.85	9.01	8.53	11.94	11.95	13.34	15.37	11.98	9.84	12.73	15.27	13.85	11.84	10.35	9.79	11.72	9.42	6.38	7.76	12.23
98	88	NA	56.21604993	-119.1897501	673	2007/06/15	7.38	8.94	6.63	9.44	6.66	5.83	9.39	6.53	6.31	4.54	6.71	7.07	9.87	10.3	9.15	10.55	9.48	9.78	10.18	11.33	14.11	9.76	8.86	8.1	9.67	10.95	14.31	13.09	14.04	16.55	12.79	11.19	13.78	15.83	12.47	12.53	11.78	11.47	13.76	10.37	8.49	8.73	13.04
99	13	NA	55.51099993	-118.4816001	674	2007/06/15	6.36	5.56	5.2	8.52	5.42	4.52	8.93	3.95	4.88	2.04	3.56	5.26	8.42	10.29	9.56	10.34	9.32	7.07	11.86	8.2	11.41	9.47	7.56	5.91	8.67	9.41	11.53	10.28	11.85	15.14	10.85	8.91	11.87	16.22	13.57	10.53	10.72	12.44	13.31	9.82	6.76	5.46	12.61
100	19	NA	56.8967666	-119.8486334	750	2007/06/15	6.5	6.29	5.68	7.08	5.53	2.77	5.72	4.06	4.85	4.4	5.69	4.6	7.75	8.95	8.61	9.61	7.66	6.23	7.75	8.06	11.68	7.78	6.92	5.73	7.18	7.61	10.43	12.15	14.34	14.85	11.85	10.3	11.8	14.17	14.46	10.45	8.92	8.65	10.26	8.41	5.95	8.2	11.21
101	58	NA	54.76029993	-117.6613334	734	2007/06/15	5.8	6.15	6.24	7.3	5.13	6.34	8.88	8.11	7.41	5.5	5.15	6.45	8.8	10.55	12.09	9.61	7.8	10.48	11.94	11.16	12.83	10.05	8.37	9.45	8.86	10.07	12.75	14.15	15.44	16.73	15.39	11.29	11.63	15.36	15.46	10.1	10.68	12.91	14.07	10.69	6.6	8.11	12.31
102	3	NA	56.2092166	-119.0802834	710	2007/06/15	6.95	8.19	5.73	8.67	6.79	5.59	9.13	5.36	5.85	3.86	6.51	5.92	9.83	10.15	9.22	10.53	9.43	8.59	9.33	10.27	13.6	8.76	8.69	7.51	9.41	9.99	13.19	12.47	13.42	15.49	12.31	10.73	13.7	15.71	13.01	12.15	10.9	10.75	12.93	9.89	7.54	8.23	12.69
103	24	NA	57.08008326	-119.9504668	762	2007/06/15	5.91	5.55	5.07	5.96	5.32	2.03	4.24	4.87	4.72	4.77	5.62	4.83	6.25	8.7	8.93	9.82	7.77	5.91	7.32	7.49	10.28	7.67	5.86	4.91	6.21	7.76	10.13	12.16	13.85	14.07	11.71	10.69	11.35	13.72	14.63	10.21	8.31	8.96	10.08	8.57	6.27	8.72	11
104	2	NA	56.1235666	-118.9365834	655	2007/06/15	6.86	7.79	5.27	8.23	7.07	5.94	9.29	4.79	5.6	3.38	6.64	5.43	9.96	10.13	9.47	10.67	9.53	8.08	8.9	9.75	13.49	8.32	8.48	7.4	9.47	9.62	12.77	12.27	13.05	15.16	12.22	10.59	13.85	15.89	13.52	12.07	10.67	10.48	12.77	9.82	7.34	8.12	12.74
105	91	NA	54.71049993	-117.4918334	850	2007/06/15	5.2	5.75	5.78	7.21	5.09	6.19	8.24	7.28	6.37	5.51	5.13	5.93	8.85	9.94	11.55	8.74	7.52	10.9	12.57	10.79	13.06	9.98	8.22	10.69	8.09	10.05	13.02	15.1	17.15	16.77	15.37	11.04	11.7	15.13	15.6	10.02	10.39	12.57	13.72	10.14	6.89	9.03	11.97
106	18	NA	56.99128326	-119.7390334	805	2007/06/15	6.34	5.96	5.55	6.71	5.4	2.36	5.19	4.13	4.55	4.56	5.55	4.53	7.36	8.69	8.52	9.52	7.54	6.14	7.7	7.79	11.33	7.65	6.44	5.36	6.8	7.57	10.26	12.17	14.26	14.7	11.71	10.41	11.64	13.99	14.64	10.31	8.76	8.59	10.16	8.38	5.94	8.39	11.07
107	29	NA	56.62779993	-119.3752334	1039	2007/06/15	7.21	6.57	7.27	7.89	4.89	4.27	6.42	4.3	5.69	4.32	5.54	5.61	7.57	9.41	8.13	8.51	6.2	5.93	8.1	10.06	13.02	8.32	8.02	7.95	7.37	7.7	10.74	13.18	17.04	16.86	13.47	10.46	11.13	13.54	12.97	9.2	8.82	8.63	10.33	7.17	6.47	7.69	10.95
108	60	NA	54.55119993	-117.2828334	792	2007/06/15	5.15	5.47	5.95	6.32	4.83	6.4	8.5	8.17	6.64	4.97	5.39	5.55	10.06	10.08	12.63	9.43	7.39	9.92	11.46	9.8	13.39	9.77	6.63	8.19	8.45	9.96	12.08	13.22	14.07	16	14.19	10.89	11.03	14.86	16.94	9.49	12.26	10.13	12.13	11.02	6.29	8.16	12.13
109	61	NA	54.55124993	-117.2822001	792	2007/06/15	5.15	5.47	5.95	6.32	4.83	6.4	8.5	8.17	6.64	4.97	5.39	5.55	10.06	10.08	12.63	9.43	7.39	9.92	11.46	9.8	13.39	9.77	6.63	8.19	8.45	9.96	12.08	13.22	14.07	16	14.19	10.89	11.03	14.86	16.94	9.49	12.26	10.13	12.13	11.02	6.29	8.16	12.13
110	59	NA	54.73853326	-117.4042834	810	2007/06/15	5.03	5.78	5.94	6.88	4.75	6.02	8.56	7.6	6.76	5.26	4.99	6.07	8.92	10.06	12	9.07	7.2	10.47	11.65	10.71	12.97	9.91	8.1	9.61	8.37	9.98	12.75	14.3	15.86	16.51	14.83	10.89	11.57	15.32	15.67	9.77	10.86	12.75	13.91	10.73	6.75	8.3	12.15
111	34	NA	57.19874993	-119.8519834	768	2007/06/15	5.09	4.96	4.05	4.8	5.37	1.33	2.95	5.74	4.88	5.28	5.7	5.32	4.68	8.72	9.35	10.19	8.18	5.4	6.87	7.03	8.84	7.4	5.31	4.19	5.36	7.96	9.64	11.88	12.94	13.01	11.46	11.13	10.82	13.54	14.83	9.89	7.64	9.46	9.46	8.52	6.49	8.95	10.84
112	30	NA	56.64779993	-119.2058501	1023	2007/06/15	6.95	6.62	6.64	7.74	5.2	4.1	6.77	4.14	5.51	4.14	5.59	5.3	8.09	9.37	8.24	8.9	6.76	6.14	8.12	9.66	12.98	8.07	8.04	7.46	7.62	7.81	10.85	12.81	16.22	16.17	12.99	10.42	11.65	13.93	13.27	9.72	8.98	8.8	10.42	7.64	6.4	7.82	11.12
113	1	NA	56.1838166	-118.6667168	647	2007/06/15	6.26	7.11	4.33	7.85	7.75	7.84	9.8	3.79	5.16	2.31	6.88	4.36	9.42	10.04	9.9	10.98	9.72	7.16	7.97	8.68	13.55	7.44	7.79	6.82	9.53	8.71	11.66	11.46	11.92	14.47	11.85	10.17	13.91	16.25	14.54	12.02	10.09	10.03	12.61	9.72	6.89	7.6	12.67
114	17	NA	55.6707166	-118.1519501	720	2007/06/15	7.65	6.9	7.05	7.68	6.54	5.44	8.94	4.84	6.49	3.04	4.22	5.26	9.63	10.89	10.03	10.48	9.76	7.47	9.05	8.66	12.74	9.31	7.53	6.11	9.65	8.35	11.36	11.25	11.57	15.03	11.29	9.27	12.44	16.21	13.89	10.89	10.36	12.27	13.24	9.66	6.9	6.19	12.75
115	19	NA	55.30399993	-117.7849168	747	2007/06/15	6	6.36	7.73	8.38	5.08	5.49	8.71	6.73	7.39	4.13	4.42	6.17	8.81	10.67	11.71	10.01	8.32	9.1	10.06	10.02	12.52	10.13	9.06	6.77	9.38	9.75	12.69	12.46	13.96	16.47	13.46	10.71	12.44	16.86	14.83	9.82	11.41	12.78	13.74	10.73	7.03	7.44	12.6
116	25	NA	57.23949993	-119.7126001	752	2007/06/15	4.93	4.91	3.85	4.61	5.41	1.21	2.69	5.94	4.96	5.38	5.81	5.38	4.36	8.77	9.48	10.32	8.34	5.34	6.79	6.94	8.53	7.42	5.22	4.05	5.23	8.02	9.56	11.82	12.71	12.81	11.4	11.2	10.72	13.4	14.92	9.9	7.58	9.51	9.51	8.56	6.53	9.1	10.89
117	3	NA	56.15509993	-118.6003668	653	2007/06/15	6.55	7.11	4.55	7.57	7.54	7	9.7	3.99	5.19	2.4	6.83	4.67	9.75	10.01	9.87	10.92	9.56	7.02	7.82	8.59	13.74	7.39	7.44	7	9.54	8.73	11.62	11.42	11.76	14.73	11.94	10.2	14.09	16.34	14.36	11.85	10.16	10.19	12.93	9.7	7.27	7.61	12.92
118	2	NA	56.17814993	-118.5986834	659	2007/06/15	6.34	7.08	4.36	7.74	7.71	7.69	9.8	3.83	5.14	2.28	6.87	4.42	9.49	10.02	9.92	10.95	9.59	7.01	7.9	8.6	13.68	7.35	7.57	6.94	9.52	8.71	11.6	11.44	11.85	14.62	11.91	10.23	14.05	16.31	14.44	11.86	10.05	10.14	12.82	9.67	7.18	7.6	12.83
119	20	NA	56.72514993	-119.1141668	979	2007/06/15	6.97	6.53	6.38	7.5	5.49	3.77	6.72	3.89	5.37	4.32	5.75	5.15	8.73	9.19	8.37	9.11	7.17	6.04	8.22	9.15	12.88	7.73	7.82	6.87	7.56	7.74	10.71	12.54	15.93	15.56	12.69	10.67	12.18	14.11	13.87	9.93	8.94	8.49	9.73	7.98	6.31	8.2	10.91
120	23	NA	57.18664993	-119.5748001	736	2007/06/15	6.01	5.52	5.22	5.78	5.41	1.95	3.68	5.25	5.01	5.44	5.94	5.41	6	8.72	9.14	9.81	8.01	5.74	7.48	7.54	9.97	7.77	5.65	4.85	5.89	7.93	10.05	12.25	14.02	14	11.93	11.19	11.37	13.43	14.89	9.94	8.17	9.58	9.58	8.55	6.53	9.17	11
121	18	NA	55.47434993	-117.7798668	639	2007/06/15	6.78	6.56	7.99	8.4	6.07	5.85	9.42	6.46	7.33	3.8	4.35	6	9.55	11.05	11.92	10.57	9.07	8.7	9.93	9.73	13.19	10.29	8.89	6.5	9.89	9.64	12.83	12.23	13.56	16.53	12.45	10.57	12.83	16.94	15.11	10.27	11.3	13.08	13.75	10.9	7.54	7.48	12.79
122	46	NA	55.15159993	-117.4528334	748	2007/06/15	5.76	6.56	7.49	7.9	4.72	5.54	9.4	8.36	8.06	4.58	4.82	7.08	8.47	10.84	12.75	10.02	7.36	10.16	9.96	11.32	12.48	10.16	10	7.46	9.35	9.98	13.57	13.12	14.18	16.9	14.1	11.57	12.4	16.88	14.91	9.49	12.03	13.22	14.31	11.84	7.04	7.22	12.63
123	89	NA	55.16149993	-117.4440001	752	2007/06/15	5.78	6.57	7.51	7.92	4.72	5.55	9.37	8.36	8.06	4.61	4.83	7.07	8.46	10.83	12.75	10.01	7.39	10.16	9.98	11.31	12.48	10.17	10	7.48	9.36	9.98	13.56	13.13	14.23	16.93	14.13	11.58	12.42	16.89	14.94	9.5	12.02	13.22	14.3	11.82	7.05	7.25	12.63
124	10	NA	56.3514666	-118.5219334	792	2007/06/15	6.18	6.91	4.77	7.46	7.11	5.68	8.99	4.02	5.31	2.82	6.38	4.55	9.73	9.98	9.47	10.72	9.38	6.74	8.28	8.71	13.15	7.07	8.25	6.54	9.07	8.33	11.3	11.67	13.19	14.11	11.96	10.48	13.39	15.89	15.4	11.75	9.3	9.1	11.56	9.24	6.5	7.86	11.8
125	9	NA	56.4084666	-118.5723668	825	2007/06/15	6.06	6.85	4.76	7.34	6.95	4.87	8.69	3.97	5.36	3	6.12	4.49	9.93	10	9.28	10.64	9.39	6.48	8.13	8.5	12.98	6.77	8.33	6.27	8.98	8.13	11.06	11.43	13.04	13.62	11.72	10.4	13.3	15.79	15.47	11.7	9.03	8.86	11.24	9.1	6.16	7.71	11.53
126	8	NA	56.3999166	-118.5128668	823	2007/06/15	6.18	6.88	4.98	7.38	6.93	5.06	8.74	4.13	5.4	3.01	6.25	4.64	9.81	10	9.37	10.68	9.3	6.7	8.33	8.72	13.06	7.08	8.3	6.49	8.99	8.27	11.25	11.7	13.38	14.1	11.96	10.49	13.27	15.81	15.49	11.68	9.2	8.95	11.36	9.16	6.46	7.9	11.63
127	7	NA	56.62739993	-118.7024834	919	2007/06/15	6.43	6.87	5.49	7.31	6.27	4.17	7.89	4.26	5.7	3.72	6.17	5.14	9.82	9.68	8.99	10.17	8.61	6.51	8.47	9.01	12.87	7.51	8.43	6.51	8.37	8.26	11.26	11.83	14.67	14.34	12.23	10.82	13.05	15.2	14.59	11.09	9.28	8.88	10.65	8.89	6.67	8.48	11.29
128	11	NA	56.3834166	-118.4195168	769	2007/06/15	6.41	7.01	5.17	7.47	7.12	5.41	8.99	4.39	5.44	2.97	6.47	4.78	9.78	10.13	9.69	10.91	9.41	7.04	8.68	8.86	13.2	7.45	8.37	6.71	9.18	8.51	11.54	11.95	13.5	14.6	12.13	10.65	13.47	16.06	15.68	11.82	9.38	9.33	11.69	9.4	6.97	8.08	11.96
129	26	NA	57.24413326	-119.1742001	895	2007/06/15	8.08	6.51	8.43	7.97	4.58	2.37	3.09	3.38	4.43	5.82	6.01	4.88	7.86	7.76	7.79	7.59	7.22	5.66	8.6	7.46	11.17	8.66	4.47	5.35	5.79	6.91	9.88	12.39	15.83	16.22	12.4	10.72	11.36	11.65	15.14	9.41	8.91	9.83	11.26	8.04	5.86	9.7	10.88
130	12	NA	56.4972166	-118.3641168	819	2007/06/15	6.6	6.87	6.05	7.4	6.75	4.83	8.52	4.79	5.75	3.35	6.55	5.21	9.6	10.11	9.66	10.89	8.97	7.14	8.99	9.22	13.14	7.82	8.38	6.98	8.94	8.49	11.63	12.57	14.77	15.36	12.7	10.89	13.1	15.83	15.94	11.58	9.4	8.72	11.08	9.22	7.24	8.6	11.51
131	13	NA	56.63908326	-118.3853334	724	2007/06/15	6.73	7.01	5.78	7.23	6.75	4.44	8.44	4.66	5.89	3.83	6.57	5.5	10.17	10.01	9.74	10.76	9.12	6.99	8.75	9.1	13.05	7.96	8.52	6.66	8.66	8.47	11.62	12.19	14.84	14.7	12.53	11.33	13.47	15.98	15.83	11.82	9.73	8.81	10.89	9.61	7.38	9.03	11.7
132	14	NA	56.3800166	-118.1212834	848	2007/06/15	7.36	7	8.23	7.82	6.6	5.38	8.57	6.46	6.26	3.76	7.26	6.19	8.39	10.42	10.38	11.37	8.61	8.6	10.58	10.58	13.46	9.56	8.48	8.2	9.03	9.31	12.73	14.45	16.8	18.26	14.09	11.39	12.72	16.02	16.69	11.51	9.88	9.7	11.78	9.47	8.74	9.29	12.27
133	16	NA	56.43713326	-118.1475501	764	2007/06/15	7.38	7.15	7.81	7.85	6.83	5.43	8.75	6.2	6.25	3.76	7.23	6.1	8.85	10.52	10.43	11.44	8.83	8.39	10.37	10.35	13.53	9.3	8.61	8.05	9.17	9.27	12.62	14.13	16.39	17.73	13.87	11.43	13.01	16.15	16.61	11.66	9.9	9.61	11.7	9.57	8.62	9.25	12.19
134	15	NA	56.38874993	-118.0093501	802	2007/06/15	7.54	7.12	8.62	7.99	6.68	5.52	8.65	6.77	6.45	3.95	7.45	6.42	8.37	10.57	10.55	11.53	8.66	8.82	10.83	10.8	13.57	9.81	8.6	8.4	9.12	9.47	12.92	14.73	17.13	18.61	14.32	11.53	12.76	16.11	16.87	11.6	10.01	10.07	11.96	9.57	8.95	9.45	12.53
135	22	NA	56.71468326	-118.3126834	792	2007/06/15	7	6.93	6.46	7.11	6.34	4.4	8.02	4.95	6.02	4.09	6.7	6.11	9.94	9.74	9.75	10.56	8.57	7.29	9.13	9.5	13.03	8.67	8.53	6.94	8.37	8.64	11.99	12.69	16.19	15.6	13.11	11.83	13.28	15.82	15.7	11.62	10.13	8.54	10.52	9.66	8.16	9.87	11.54
136	31	NA	56.3742166	-117.9592501	752	2007/06/15	7.6	7.26	8.01	7.9	6.9	5.49	8.82	6.38	6.3	3.81	7.29	6.25	8.83	10.64	10.62	11.53	8.84	8.48	10.52	10.43	13.63	9.46	8.73	8.19	9.27	9.38	12.74	14.24	16.47	17.96	13.97	11.55	13.14	16.26	16.6	11.68	9.95	10.39	12.15	9.64	8.87	9.31	12.76
137	33	NA	56.72704993	-118.3013834	786	2007/06/15	7.06	6.95	6.52	7.11	6.32	4.4	8.01	4.99	6.05	4.15	6.73	6.2	9.97	9.73	9.77	10.55	8.54	7.32	9.16	9.54	13.04	8.75	8.54	6.97	8.35	8.67	12.03	12.72	16.31	15.67	13.17	11.9	13.29	15.83	15.69	11.63	10.2	8.56	10.53	9.69	8.24	9.95	11.58
138	21	NA	56.7126666	-118.2850501	829	2007/06/15	6.94	6.85	6.44	7.05	6.3	4.37	7.96	4.92	5.93	4	6.62	6.03	9.73	9.7	9.73	10.52	8.53	7.26	9.12	9.48	12.99	8.61	8.49	6.95	8.33	8.6	11.94	12.73	16.12	15.66	13.12	11.79	13.23	15.8	15.7	11.56	10.01	8.49	10.46	9.59	8.09	9.71	11.5
139	32	NA	56.44933326	-118.0055168	711	2007/06/15	7.59	7.32	7.84	7.91	6.98	5.5	8.87	6.27	6.32	3.83	7.28	6.24	9.05	10.67	10.62	11.56	8.92	8.37	10.42	10.32	13.65	9.32	8.78	8.1	9.32	9.34	12.68	14.1	16.34	17.7	13.88	11.59	13.25	16.3	16.57	11.75	9.95	10.17	12	9.67	8.79	9.34	12.59
140	17	NA	56.36539993	-117.9194668	747	2007/06/15	7.64	7.31	7.83	7.86	6.95	5.46	8.85	6.27	6.24	3.75	7.22	6.2	8.94	10.66	10.66	11.52	8.88	8.36	10.44	10.29	13.64	9.36	8.78	8.13	9.32	9.34	12.67	14.08	16.25	17.76	13.84	11.57	13.27	16.31	16.48	11.69	9.91	10.56	12.22	9.65	8.87	9.24	12.86
141	28	NA	55.96893326	-116.7308001	695	2007/06/15	7.43	6.29	7.29	7.27	7.17	4.52	9.33	5.49	5.49	3.82	4.25	5.37	8.47	10.44	12.9	12.03	5.59	8.01	9.06	9.98	12.38	10.2	8.96	6.8	10.08	8.99	12.24	12.66	15.35	17.92	12.85	13.16	14.19	16.26	17.02	11.2	10.03	13.14	12.86	12.06	8.39	8.82	12.66
142	27	NA	56.23573326	-116.9238668	630	2007/06/15	8.63	7.09	7.53	7.59	7.65	5.14	9.5	6.08	6	3.78	5.63	6.16	9.28	11.36	13.07	12.46	8.47	7.7	9.67	9.55	13.17	10.08	9.28	7.38	9.83	9.24	12.26	12.97	15.06	17.57	12.96	13.04	14.74	17.06	16.74	11.74	10.01	12.98	12.68	11.02	9.49	8.92	13.9
143	35	NA	56.17433326	-116.8022001	640	2007/06/15	8.35	6.99	7.62	7.66	7.34	5	9.45	5.79	5.97	3.7	5.15	6.03	9.02	11.04	13.08	12.31	7.75	7.58	9.29	9.72	12.77	10.23	8.92	7.05	9.77	9.02	12.04	12.67	15	17.63	12.98	13.1	14.65	16.82	16.99	11.55	10.07	13.03	12.62	11.57	8.99	8.81	13.57
144	95	NA	54.04919993	-119.9776168	1600	2008/06/15	-0.85	-0.62	1.39	-1.24	-1.44	1.62	1.48	7.19	-2.83	1.01	-0.7	1.05	1.99	6.81	8.06	4.27	8.88	8.27	7.12	8	4.66	5.16	1.19	1.91	4.96	-2.14	0.07	1.39	2.29	3.16	0.56	0.73	4.31	2.01	1.03	6.42	7.58	1.41	1.89	3.26	4.98	8.19	7.36
145	122	NA	53.97763326	-119.8481834	1703	2008/06/15	-1.39	-1.01	0.93	-1.53	-2.03	1.17	0.85	6.57	-3.5	1.21	-0.96	0.85	1.64	6.25	8.13	3.93	8.56	7.99	6.69	7.3	4.48	4.67	0.65	1.42	3.87	-3.1	-0.63	1.03	2.1	2.7	0.08	0.84	3.63	1.89	1.19	6.06	6.91	1.49	1.75	3.87	4.14	7.23	6.35
146	123	NA	53.98023326	-119.8394168	1764	2008/06/15	-1.65	-1.25	0.66	-1.78	-2.28	0.9	0.59	6.29	-3.77	0.99	-1.18	0.6	1.33	5.92	7.83	3.63	8.34	7.77	6.47	7.07	4.26	4.42	0.45	1.19	3.54	-3.32	-0.83	0.8	1.89	2.43	-0.14	0.64	3.38	1.68	0.95	5.81	6.66	1.27	1.55	3.58	3.95	7.04	6.12
147	121	NA	54.13983326	-119.9281168	1439	2008/06/15	-0.05	0.11	2.17	-0.45	-0.64	2.41	1.95	8.07	-1.94	1.57	-0.18	1.71	3.03	7.96	9.16	5.1	9.88	8.94	7.79	8.7	5.36	5.85	1.75	2.57	6.01	-1.66	0.61	2.14	2.84	3.97	1.23	1.24	5	2.43	1.6	7.19	8.3	1.89	2.79	4.51	6.04	9.14	8.19
148	120	NA	54.09508326	-119.7644001	1246	2008/06/15	0.61	0.6	3	0.16	-0.02	3.28	3.32	8.81	-1.22	2.53	0.83	2.75	3.87	9.05	9.89	5.99	9.89	9.47	8.36	9.16	6.1	6.62	2.15	3.25	6.79	-0.9	1.06	2.83	3.62	4.79	1.67	1.81	5.68	3.1	2.7	8	8.84	2.76	2.51	5.21	5.37	8.6	8.4
149	94	NA	54.0449666	-119.6921001	1500	2008/06/15	-0.4	-0.17	1.89	-0.68	-1.11	2.14	2.15	7.65	-2.74	1.96	-0.16	1.79	2.75	7.54	9.24	5.01	9.22	8.77	7.45	8.11	5.23	5.57	1.4	2.16	5.05	-2.33	0.19	1.78	2.83	3.68	0.85	1.53	4.58	2.76	2.25	6.99	7.74	2.37	2.24	4.96	4.54	7.77	7.12
150	117	NA	54.36318326	-119.9175001	1079	2008/06/15	0.51	0.16	3.12	0.23	0.12	3.2	1.4	8.94	0.69	2.31	0.32	2.64	6.33	11.69	12.2	10.05	12.82	9.22	8.26	9.11	6.52	6.68	1.11	3.86	8.42	-1.24	-0.35	3.43	3.38	5.58	1.37	1.08	5.62	0.91	1.5	8.45	9.2	1.05	5.35	10.35	9.7	11	10.16
151	126	NA	54.49463326	-119.9995834	1414	2008/06/15	0.32	0.49	2.29	0.01	-0.09	2.47	0.26	8.54	-0.65	1.18	-1.03	1.23	4.27	9.09	10.7	8.67	12.46	9.17	7.94	9.07	5.54	5.81	1.78	2.68	7.13	-2.33	0.48	2.59	2.44	4.38	1.57	1.18	5.19	1.66	0.76	7.35	8.78	1.11	5.83	9.05	10.01	12.07	9.8
152	125	NA	54.49008326	-119.9659834	1371	2008/06/15	0.22	0.23	2.3	-0.13	-0.23	2.42	0.13	8.44	-0.54	1.13	-0.99	1.31	4.53	9.42	10.9	8.91	12.57	9.02	7.86	8.93	5.55	5.87	1.46	2.8	7.31	-2.29	0.11	2.53	2.41	4.5	1.36	0.98	5.14	1.3	0.59	7.42	8.74	0.88	5.87	9.25	10.08	12.08	9.9
153	118	NA	54.27349993	-119.7156834	1287	2008/06/15	0.92	1.03	3.1	0.81	0.66	3.55	3.33	9.35	-0.41	2.55	0.53	2.57	4.95	10.19	11.27	9.15	11.5	9.81	8.72	9.49	6.83	6.48	2.61	3.54	7.26	-0.89	1.47	3.92	3.86	5.15	2.06	1.85	5.82	2.93	3.49	8.37	9.25	2.73	4.45	9.33	8.24	10.49	9.31
154	92	NA	54.41218326	-119.7654001	1173	2008/06/15	0.42	0.35	3.01	0.35	0.22	3.31	1.57	8.96	0.46	2.33	0.24	2.45	5.8	11.14	11.76	9.72	12.65	9.44	8.42	9.26	6.58	6.55	1.46	3.66	8.11	-1.32	0.09	3.67	3.46	5.37	1.64	1.3	5.62	1.4	1.88	8.39	9.17	1.41	5.29	10.03	9.62	11.09	9.95
155	124	NA	54.71543326	-119.9761001	980	2008/06/15	0.95	0.21	3.48	0.4	0.55	3.54	0.94	8.55	1.69	2.74	0.76	3.02	6.42	11.92	12.81	9.45	14.39	9.38	8.42	9.47	7.31	7.11	1.08	4.3	8.75	-0.79	-0.87	4.3	3.85	5.9	1.47	1.31	6.05	0.65	1.8	9.1	9.63	0.71	6.81	10.05	11.83	12.84	11.12
156	119	NA	54.50649993	-119.7430501	1153	2008/06/15	0.29	-0.06	2.9	-0.02	-0.03	3.06	0.57	8.49	0.69	2.05	0.05	2.33	5.8	11.38	12	8.98	13.13	9.11	8.17	9.08	6.59	6.56	0.89	3.58	8.23	-1.59	-0.7	3.58	3.27	5.36	1.29	0.93	5.55	0.71	1.38	8.45	9.1	0.78	5.57	10.01	10.28	11.44	10.07
157	93	NA	54.51028326	-119.7272168	1090	2008/06/15	0.5	0.22	3.23	0.32	0.31	3.47	0.99	8.73	1.14	2.59	0.43	2.69	6.2	11.86	12.31	9.27	13.36	9.42	8.5	9.35	7	6.84	1.08	3.86	8.47	-1.27	-0.53	4.06	3.7	5.65	1.59	1.27	5.85	0.99	1.88	8.79	9.37	1.11	5.62	10.26	10.51	11.34	10.21
158	68	NA	54.73963326	-119.9415001	914	2008/06/15	1.8	1.47	4.39	1.66	1.94	4.95	2.27	9.29	2.71	4.22	1.92	3.91	6.66	12.18	13.09	9.74	14.55	10.67	9.46	10.58	8.61	7.79	2.6	4.84	8.85	0.24	0.57	6	5.21	6.36	2.83	2.74	6.97	2.17	3.67	10.06	10.48	2.3	6.83	10.18	11.85	12.91	11.28
159	63	NA	54.9359166	-119.9502001	914	2008/06/15	3.4	2.58	5.1	2.54	3.49	6.02	3.66	9.47	3.51	5.43	3.35	4.96	6.08	11.56	13.02	10.18	14.02	11.77	9.72	11.55	9.91	8.28	4.9	5.01	8.22	1.65	2.26	7.64	6.51	6.41	3.88	4.21	7.86	3.59	5.7	11.03	11.19	3.96	5.84	9.55	10.71	12.73	10.89
160	128	NA	54.71528326	-119.7291168	1062	2008/06/15	0.91	1.53	4.2	1.87	1.69	5.24	1.73	9.06	2.97	5.25	1.05	3.18	6.54	12.32	12.63	9.63	14.18	10.97	10.13	10.6	8.79	7.58	1.79	4.23	8.57	-0.67	0.08	6.49	5.61	6.19	3.35	3.31	7.07	2.7	4.44	9.97	10.32	2.8	6	10.55	12.15	11.64	10.42
161	129	NA	54.71548326	-119.6913668	997	2008/06/15	1.78	2.45	4.92	2.89	2.79	6.37	2.95	9.52	3.9	6.42	2.32	4.07	6.78	12.42	12.89	9.3	14.66	11.92	10.99	11.48	9.88	8.13	3.25	4.96	8.63	0.61	1.34	7.96	6.68	6.54	4.36	4.37	7.69	3.66	5.76	10.74	11.02	3.76	6.98	10.56	12.78	12.62	11.18
162	61	NA	54.9530166	-119.9216001	875	2008/06/15	3.91	2.89	5.39	2.79	3.94	6.35	4.15	9.69	3.7	5.61	3.83	5.34	6.07	11.58	13.13	10.29	14.02	12.08	9.78	11.84	10.23	8.5	5.56	5.16	8.19	2.08	2.76	7.99	6.8	6.51	4.11	4.5	8.12	3.92	6.13	11.34	11.43	4.37	5.73	9.45	10.47	12.78	10.88
163	89	NA	55.0632666	-119.9903001	846	2008/06/15	5.22	3.26	5.66	2.93	4.89	6.37	4.54	9.59	3.56	5.01	4.79	6.12	5.97	11.59	13.17	9.8	12.79	12.13	9.32	12.3	10.66	9.14	6.9	5.7	8.27	2.95	3.48	8.55	7.19	6.52	3.98	4.5	8.39	3.99	6.64	11.76	11.38	4.87	4.42	8.21	8.68	11.86	10.32
164	58	NA	55.06964993	-119.9644334	821	2008/06/15	5.42	3.39	5.8	3.01	5.1	6.5	4.7	9.7	3.63	5.04	4.97	6.26	5.93	11.59	13.23	9.91	12.83	12.27	9.3	12.42	10.78	9.24	7.17	5.74	8.26	3.08	3.66	8.66	7.28	6.56	4.06	4.6	8.5	4.12	6.78	11.9	11.49	5.05	4.43	8.17	8.57	11.95	10.34
165	97	NA	54.8230666	-119.6982501	834	2008/06/15	3.86	3.4	5.93	3.75	4.37	7.5	5.2	10.33	4.57	7.02	4.47	5.78	7.01	12.69	13.47	10.05	14.65	12.9	11.18	12.44	10.95	8.97	5.82	5.83	8.67	2.57	3.33	9.11	7.69	7.07	5.11	5.42	8.66	4.65	7.12	11.76	11.91	5.12	6.29	10.33	11.73	12.46	11.23
166	104	NA	54.80559993	-119.5623334	902	2008/06/15	3.63	3.73	6.02	4.33	4.4	8.1	5.62	10.44	5.2	8.28	4.59	5.79	7.22	12.93	13.34	9.75	14.86	13.39	12.21	12.71	11.4	8.99	5.92	5.93	8.53	2.71	3.68	9.93	8.3	7.13	5.88	6.18	8.88	5.25	7.93	11.86	12.03	5.59	6.65	10.76	12.77	12.2	11.31
167	83	NA	55.29478326	-119.9968501	884	2008/06/15	6.88	4.37	6.16	3.63	6.29	6.8	5.65	9.14	3.79	4.85	6.15	7.09	5.65	11.1	13.11	10.56	11.95	13.05	10.21	13.26	11.36	10.21	8.88	6.34	8.04	4.13	5.33	9.7	8.13	6.58	4.64	5.44	8.94	5.3	7.92	11.82	11.08	5.56	4.25	7.24	7.8	11.72	9.89
168	88	NA	55.2728166	-119.9719168	853	2008/06/15	6.91	4.4	6.31	3.64	6.38	6.95	5.69	9.31	3.85	4.89	6.17	7.12	5.61	11.15	13.21	10.65	12.16	13.15	10.13	13.32	11.44	10.24	8.96	6.28	8.06	4.12	5.31	9.68	8.12	6.63	4.68	5.48	9.04	5.33	7.94	12	11.26	5.7	4.29	7.35	7.83	11.9	9.96
169	106	NA	54.78919993	-119.3908834	956	2008/06/15	3.86	4.17	6.16	4.95	4.48	8.72	6.84	11.11	5.88	9.57	5.23	6.16	7.31	13.07	13.26	9.51	15.07	13.93	13.29	13.06	11.92	9.08	6.6	6.37	8.45	3.29	4.83	10.81	8.97	7.24	6.72	6.92	9.14	5.95	8.81	12.06	12.21	6.09	7.54	11.1	13.61	12.34	11.66
170	87	NA	55.4087666	-119.9757834	841	2008/06/15	7.13	4.57	5.95	3.78	6.48	6.31	5.64	9	3.7	4.54	6.41	7.33	5.96	11.18	13.02	10.36	11.19	12.8	10.3	13.34	11.37	10.47	8.93	6.86	8.31	4.41	5.54	10.01	8.36	6.64	4.54	5.3	8.83	5.24	8.02	11.65	10.68	5.39	4.11	6.7	7.35	11.19	9.8
171	59	NA	54.9102166	-119.4730334	667	2008/06/15	6.23	4.36	6.76	4.3	6.27	8.18	6.56	10.73	4.73	6.49	6.08	7.16	6.86	12.25	14.04	10.77	14.31	13.66	10.47	13.41	11.9	9.86	8.36	6.3	8.47	4.1	4.94	9.74	8.49	7.35	5.49	6.01	9.25	5.64	8.34	12.87	12.87	6.28	6.01	9.79	10.17	13.12	11.53
172	105	NA	54.79944993	-119.3324668	860	2008/06/15	4.72	4.25	6.3	4.87	5.18	8.44	7.62	11.41	5.57	8.89	5.91	6.75	7.59	13.02	13.41	9.82	14.86	13.86	12.3	13.09	11.82	9.11	7.35	6.78	8.55	3.95	5.48	10.63	8.99	7.4	6.38	6.94	9.31	5.88	8.68	12.05	12.45	6.35	7.65	10.95	12.61	12.29	11.94
173	108	NA	54.9801166	-119.3827834	710	2008/06/15	6.46	4.34	6.81	4.02	6.52	8.08	6.42	10.61	4.43	5.91	6.13	7.17	6.28	11.82	13.9	10.74	14.01	13.64	9.87	13.46	11.9	9.91	8.77	6.08	8.23	4.12	5.02	9.58	8.3	7.14	5.23	5.84	9.28	5.57	8.28	13.02	12.85	6.41	5.52	9.2	9.26	13.08	11.19
174	91	NA	54.90014993	-119.2732668	850	2008/06/15	5.59	4.37	6.43	4.76	5.71	8.3	7.69	11.28	5.27	8.3	6.19	7	7.39	12.65	13.46	9.99	14.52	13.82	11.56	13.18	11.85	9.22	7.94	6.73	8.28	4.27	5.74	10.56	8.98	7.35	6.15	6.89	9.42	5.92	8.75	12.18	12.61	6.58	7.25	10.52	11.59	12.45	11.85
175	101	NA	54.83628326	-119.1741501	874	2008/06/15	5.27	4.57	6.29	5.25	5.82	8.34	8.96	12.09	5.79	9.42	6.57	7.24	8.07	13.07	13.33	9.75	14.79	14.08	12.02	13.15	11.94	8.86	7.9	7.36	8.46	4.61	6.52	11.11	9.64	7.6	6.69	7.63	9.6	6.3	9.19	11.82	12.71	6.97	8.6	11.2	12.43	12.26	12.45
176	86	NA	55.46068326	-119.7698668	819	2008/06/15	6.92	4.42	5.95	3.74	6.62	6.52	6.07	9.12	3.63	4.01	6.36	7.25	5.8	10.99	13.23	10.97	11.59	13.1	10.33	13.4	11.28	10.52	8.89	6.69	8.18	4.14	5.41	9.52	8.34	6.68	4.62	5.26	8.53	5.48	7.96	11.72	10.96	5.2	4.62	6.91	7.39	11.79	10.07
177	102	NA	54.72784993	-118.9769834	935	2008/06/15	5.09	4.65	5.97	5.5	5.96	7.94	10.03	12.61	5.97	10.25	6.68	7.24	8.51	13.14	12.98	9.2	14.57	14.16	11.92	12.88	11.78	8.25	7.78	7.62	8.16	4.65	7.03	11.31	10.19	7.69	6.98	8.34	9.76	6.73	9.65	11.18	12.7	7.54	9.13	11.58	12.4	11.85	12.53
178	114	NA	55.75144993	-119.8866001	838	2008/06/15	7.46	4.52	4.94	3.97	6.49	4.23	5.37	8.57	3.25	3.94	7.16	7.76	6.29	11.13	12.52	10.19	8.61	11.51	10.41	13.63	11.27	10.89	8.96	8.3	8.96	4.73	6.11	10.44	8.73	6.62	4.38	4.96	8.15	5.21	7.94	10.92	9.65	4.65	3.65	5.18	5.92	9.84	9.19
179	98	NA	54.3970666	-118.5261834	978	2008/06/15	4.03	4.16	6.11	4.7	4.01	6.21	8.84	12	1.82	7.11	4.47	5.99	6.44	11.42	13.9	10.87	12.34	12.14	12.12	11.51	11.31	8.82	6.57	7.2	6.92	3.45	5.09	7.72	7.72	7.27	4.23	5.63	7.7	6.77	8.09	10.58	11.82	7.22	6.74	10.03	10.58	11.68	10.76
180	96	NA	55.5129166	-119.6246501	914	2008/06/15	6.63	4.29	5.96	4.02	6.23	7.05	6.95	8.78	3.93	4.9	6.15	6.88	5.91	10.84	13.36	12.11	12.46	13.66	11.45	13.25	10.89	10.32	8.52	6.51	7.76	3.86	5.75	9.34	8.36	6.7	5.15	5.99	8.61	5.98	7.96	11	10.84	4.95	5.57	8.01	9.05	12.51	10.41
181	103	NA	54.91378326	-118.9429001	761	2008/06/15	6.72	4.89	6.49	5.2	6.93	8.42	8.64	11.22	5.15	7.93	6.91	7.79	7.8	12.07	13.67	9.79	13.75	13.86	10.98	13.53	12.27	9.46	8.81	7.16	7.72	5.08	6.61	11	9.66	7.47	6.4	7.31	9.25	6.51	9.75	12.3	13.05	7.05	7.51	10.44	10.81	12.57	12.24
182	100	NA	54.6662666	-118.6762834	815	2008/06/15	4.93	4.71	6.43	5.42	5.67	7.95	9.66	12.44	5.41	9.39	6.57	7.32	8.23	12.64	13.62	8.98	13.85	13.65	12.13	13.03	12	9.07	7.72	7.63	8.14	4.68	6.58	10.48	9.32	7.86	6.25	7.74	9.66	6.97	9.49	11.49	12.59	7.52	8.07	10.98	11.7	11.86	11.87
183	84	NA	55.7143666	-119.6780668	798	2008/06/15	7.25	4.78	5.61	4.27	6.75	5.67	6.62	8.42	4.01	5.61	6.88	7.5	6.68	11.08	13.59	11.79	10.43	12.31	11.36	13.65	11.08	10.93	8.85	8.07	8.42	4.65	6.69	10.32	8.67	6.53	5.19	6.1	8.33	6.06	8.28	10.84	10.14	5.13	5.21	7.18	7.7	10.73	9.85
184	64	NA	54.77999993	-118.7101834	785	2008/06/15	6.42	5.06	6.51	5.35	6.53	8.16	9.1	12.1	5.58	8.91	6.75	7.6	7.8	12.25	13.51	9.11	13.97	13.92	11.7	13.45	12.13	9.14	8.46	7.49	7.52	4.88	6.97	10.96	9.98	7.59	6.62	7.81	9.39	6.6	9.43	11.8	12.99	7.52	8.29	11.06	11.86	12.55	12.48
185	99	NA	54.65754993	-118.5446334	785	2008/06/15	5.51	5.25	6.91	6.09	6.19	8.41	9.79	12.78	6.01	9.63	7.14	7.59	7.94	12.53	13.82	9.13	14.21	13.84	12.58	13.61	12.72	9.54	8.42	8.18	8	5.27	6.93	11.02	9.51	8.01	6.58	8.05	9.52	7.11	9.46	11.73	12.83	7.78	8.87	10.7	12.81	12.49	12
186	107	NA	54.93284993	-118.8137501	674	2008/06/15	7.13	4.87	6.57	4.56	7.19	8.22	7.63	10.37	4.34	6.25	6.63	7.8	6.96	10.73	13.83	9.75	12.43	13.07	10.19	13.74	12.09	10.04	9.05	6.6	7.84	5	6.18	10.21	9.21	6.97	5.54	6.37	8.56	6.1	9.33	12.51	13	6.62	6.21	9.7	9.59	12.82	11.96
187	72	NA	54.77983326	-118.6225668	720	2008/06/15	6.65	5.12	6.68	5.07	6.63	8.14	8.43	11.63	5.11	7.86	6.57	7.63	7.21	11.65	13.71	9.25	13.34	13.54	11.42	13.58	12.1	9.52	8.6	7.21	7.57	4.78	6.71	10.48	9.64	7.38	6.16	7.21	8.99	6.4	9.17	11.99	12.96	7.34	7.53	10.59	11.22	12.74	12.22
188	71	NA	54.92154993	-118.6596501	660	2008/06/15	7.04	4.83	6.44	4.32	7.1	7.99	7.4	10.37	4.23	5.9	6.36	7.72	6.64	10.36	13.76	9.61	12.1	12.82	10.1	13.72	11.93	10	8.92	6.43	7.64	4.73	6.04	9.86	9.23	6.86	5.4	6.16	8.22	5.93	9.05	12.36	12.89	6.52	6.04	9.58	9.46	12.75	11.79
189	109	NA	55.88128326	-119.5466834	801	2008/06/15	7.05	4.17	5.19	4.36	6.59	5.1	6.83	8.12	3.84	6	7.46	7.54	6.36	10.53	13.67	12.7	9.86	11.58	11.56	13.96	11.08	10.95	8.92	8.58	8.64	4.55	6.92	9.92	8.5	6.35	5.69	6.41	7.7	6.72	8.34	10.66	10.66	4.84	5.64	7.69	7.66	11.02	9.81
190	73	NA	54.91384993	-118.5342834	635	2008/06/15	7.02	4.85	6.38	4.08	7.05	7.8	7.15	10.42	4.16	5.53	6.11	7.66	6.29	9.98	13.75	9.54	11.75	12.57	10.01	13.74	11.79	10.03	8.83	6.24	7.51	4.46	5.89	9.5	9.27	6.76	5.23	5.95	7.91	5.77	8.75	12.26	12.81	6.46	5.82	9.43	9.27	12.72	11.58
191	74	NA	55.1005166	-118.7090334	659	2008/06/15	7.54	4.62	6.42	3.78	7.52	7.9	6.51	8.6	2.86	4.05	6.57	7.74	6.16	8.78	13.79	9.77	10.35	11.84	8.65	13.79	11.85	10.67	9.41	6.01	8.1	5.3	5.91	9.58	8.19	6.05	4.17	5.2	7.75	5.64	9.14	12.79	12.76	5.71	4.61	8.02	6.99	12.69	11.47
192	111	NA	55.6914166	-119.2603168	971	2008/06/15	6.4	4.15	6.62	5.33	6	8.57	9.86	8.29	4.96	8.98	6	6.32	6.77	11.16	14.08	15.84	13.57	14.71	13.34	13.19	10.1	10.2	7.87	6.71	7.01	3.49	7.79	9.68	8.47	6.89	7.11	8.87	8.96	6.75	8.09	10.07	10.62	4.57	8.33	11.23	14.12	14.52	11.5
193	77	NA	54.60883326	-118.1564168	843	2008/06/15	5.39	5.19	6.85	5.75	5.99	7.7	8.88	13.33	5.26	8.61	5.63	6.81	6.04	11.16	13.9	7.28	12.83	12.46	12.02	13.16	12.71	9.97	8.33	7.65	7.29	4.6	6.32	9.41	9.19	7.86	5.5	7.64	7.95	7.08	8.56	10.96	11.88	8.25	8.7	9.35	13.02	11.92	10.81
194	69	NA	54.94223326	-118.4630334	642	2008/06/15	6.94	4.87	6.33	3.86	7.06	7.5	7.37	10.62	3.73	4.67	5.83	7.56	5.7	9.6	13.63	9.42	11.2	12.18	9.4	13.72	11.59	10.09	8.7	6.01	7.38	4.22	5.71	9.09	9.09	6.6	4.97	5.47	7.38	5.64	8.5	12.01	12.6	6.43	5.89	9.19	9	12.8	11.56
195	67	NA	55.08338326	-118.5812668	548	2008/06/15	7.48	4.95	6.35	3.5	7.32	7.42	6.43	9.64	3.5	4.06	6.01	7.69	5.48	8.63	13.78	9.71	10.24	11.64	8.99	13.88	11.57	10.45	9.14	5.81	7.59	4.31	5.81	8.76	8.78	6.21	4.3	5.21	7.22	5.47	8.26	12.43	12.53	5.9	4.82	7.75	6.99	12.38	10.84
196	66	NA	55.04288326	-118.5037334	638	2008/06/15	7.26	4.87	6.19	3.35	7.1	7.16	6.42	9.88	3.57	4.12	5.76	7.5	5.27	8.56	13.59	9.43	10.24	11.57	9.07	13.78	11.38	10.21	8.92	5.73	7.31	4.05	5.74	8.56	8.91	6.17	4.3	5.19	7.08	5.35	7.99	12.19	12.43	5.94	4.97	7.85	7.21	12.25	10.76
197	70	NA	54.94809993	-118.3977334	660	2008/06/15	6.89	4.84	6.42	3.93	6.98	7.61	7.94	10.96	3.88	4.65	5.73	7.45	5.56	9.52	13.55	9.31	10.65	12.15	9.72	13.8	11.46	10.06	8.62	6.03	7.45	4.11	5.62	8.69	9.18	6.58	4.87	5.32	7.36	5.67	8.43	11.85	12.49	6.58	6.07	9.36	9.29	13	11.6
198	110	NA	55.81168326	-119.2610168	720	2008/06/15	7.23	4.81	5.63	4.74	6.99	5.74	7.57	8.02	4.3	6.22	7.04	7.69	6.8	10.56	14.61	12.89	10.46	11.79	11.97	14.06	11.13	11.26	9.05	8.24	8.26	4.41	7.05	9.87	8.67	6.43	5.9	6.58	7.64	7.07	8.74	11.03	10.91	5.16	6.45	8.63	8.6	11.09	10.28
199	62	NA	56.4594166	-119.8902834	731	2008/06/15	7.26	2.57	4.41	3.35	3.61	1.98	5.35	11.21	2.55	3.13	7.97	7.65	4.18	11.04	10.08	11.14	7.22	10.56	7.64	14.93	11.01	9.68	10.04	7.75	9.41	3.26	7.36	7.96	8.08	8.27	4.88	5.78	8.38	6.52	6.8	8.78	11.58	2.75	3.41	4.11	6.79	12.32	8.37
200	65	NA	54.97034993	-118.3555168	649	2008/06/15	6.89	4.86	6.4	3.78	6.96	7.5	7.81	10.98	3.83	4.43	5.59	7.42	5.32	9.26	13.53	9.28	10.39	11.98	9.67	13.82	11.36	10.08	8.57	5.91	7.41	3.98	5.55	8.46	9.2	6.49	4.72	5.16	7.18	5.56	8.24	11.76	12.43	6.55	5.94	9.24	9.14	13.01	11.48
201	82	NA	55.03639993	-118.4158001	641	2008/06/15	7.03	4.75	5.96	3.01	6.83	6.76	6.2	10.03	3.48	3.86	5.37	7.24	4.8	8.18	13.37	9.17	9.89	11.22	8.98	13.63	11.03	9.95	8.63	5.46	6.99	3.57	5.49	8.03	8.89	5.95	4.06	4.92	6.68	5.02	7.45	11.8	12.15	5.8	4.84	7.55	6.98	11.95	10.37
202	78	NA	54.65383326	-117.9678501	914	2008/06/15	5.27	5.09	6.75	5.68	6.01	7.81	9.51	12.89	4.89	8.17	5.06	6.44	5.9	10.97	13.47	10.05	11.95	12.13	11.57	13.02	12.44	10.08	8.19	7.02	6.95	4.53	6.04	9.09	8.86	7.59	5.53	7.78	8.29	7.22	8.72	10.62	11.22	8.4	8.6	9.06	12.73	11.84	10.52
203	40	NA	56.59528326	-119.9041334	822	2008/06/15	6.66	3.05	4.2	3.76	4.49	3.4	5.74	11.11	3.24	4.09	7.47	6.97	5.23	11.96	9.97	11.12	7.39	10.98	5.45	14.48	10.32	9.74	9.56	7.09	8.82	4.04	7.21	8.15	8.04	7.84	5.14	5.74	7.85	6.68	8.08	6.78	11.03	3.83	4.3	4.75	7.48	12.26	8.85
204	41	NA	56.63319993	-119.9266001	901	2008/06/15	6.26	3.07	3.99	3.66	4.65	3.8	5.76	10.93	3.3	4.21	7.12	6.45	5.49	11.91	9.79	10.83	7.33	11.07	5.06	14.21	9.93	9.52	9.31	6.81	8.48	4.18	7	8.14	7.96	7.55	5.13	5.55	7.55	6.56	8.44	6.56	10.65	4.06	4.45	4.81	7.65	12.08	8.95
205	116	NA	55.4671666	-118.7581334	906	2008/06/15	6.14	3.64	4.44	2.72	5.99	6.04	5.66	7.58	3	1.57	4.94	6.67	4.87	7.96	13.22	10.3	9.8	11.23	9.84	13.31	10.56	10.18	8.66	5.42	6.25	2.79	4.31	7.56	8.56	5.84	4.27	3.66	4.99	5.71	7.55	12.48	11.61	3.52	4.46	6.41	6.61	10.52	8.93
206	115	NA	55.88803326	-119.1582001	673	2008/06/15	7.35	4.66	5.56	4.58	6.97	5.11	7.29	8.17	4.14	6.2	7.36	7.89	6.44	10.25	14.65	12.84	9.7	10.94	11.57	14.38	11.32	11.37	9.36	8.46	8.49	4.42	7.25	9.7	8.5	6.35	5.95	6.61	7.4	7.38	8.74	11.22	11.29	5.19	6.33	8.42	7.87	11	10.08
207	60	NA	55.48059993	-118.6150501	792	2008/06/15	6.01	3.11	4.06	2.19	6.08	5.56	4.99	8.2	2.94	0.23	4.51	6.71	4.08	7.22	13.05	9.35	8.12	9.85	8.36	13.37	10.49	9.98	8.6	4.97	5.99	2.89	3.21	6.99	9.3	5.41	3.54	2.22	3.65	5.84	6.76	13.72	12.72	3.08	3.54	5.44	5.31	9.85	8.2
208	81	NA	55.09954993	-118.1622834	619	2008/06/15	7.04	4.97	6.03	2.67	6.69	6.36	6.7	11.1	3.61	3.69	4.86	6.92	4.05	7.32	13.09	8.91	8.71	10.59	9.5	13.82	10.32	9.8	8.28	5.23	6.97	3.07	5.36	6.72	9.3	5.56	3.59	4.38	6.17	4.56	6.45	11.01	11.84	6.21	5.09	7.22	7.1	11.89	9.86
209	38	NA	56.9577166	-119.9805668	737	2008/06/15	6.03	3.81	4.27	4.38	5.04	4.89	6.85	11.17	3.67	5.21	5.36	5.51	6.32	11.96	9.38	11.54	7.42	11.19	7.82	13.68	8.94	9.39	8.93	6.07	7.46	4.37	6.27	7.85	8.48	7.4	5.82	5.11	7.95	7.35	9.27	6.64	10.02	4.59	5.37	6.43	9.67	12.62	10.66
210	35	NA	56.5031666	-119.5168168	677	2008/06/15	7.34	2.73	4.43	4.38	4.16	2.3	5.8	11.66	2.94	3.98	7.93	7.58	4.13	12.53	10.38	11.74	7.65	10.76	2.79	14.88	10.9	10.33	9.62	6.77	9.19	3.14	7.26	7.12	8.22	8.05	5.51	6.17	8.34	7.06	7.31	4.1	11.79	3.21	4.15	4.51	7.58	12.65	9.14
211	39	NA	56.6105166	-119.6225501	883	2008/06/15	6.39	2.79	4	4.15	4.56	3.63	6.12	11.37	3.15	4.72	7.25	6.39	5.14	12.36	10.17	11.84	7.54	11.1	3.37	14.32	9.83	9.83	9.13	6.54	8.45	3.86	6.92	7.41	8.22	7.45	5.78	5.8	7.77	6.9	8.44	4.57	10.81	3.85	4.63	5.14	8.13	12.33	9.58
212	79	NA	54.7176666	-117.7046501	764	2008/06/15	6.5	6.04	7.39	6.36	6.73	8.55	10.98	12.54	4.62	7.48	5.4	7.01	6.07	11.75	13.47	10.85	12.16	12.55	12.09	13.75	12.53	10.76	8.37	6.26	7.21	5.12	6.54	9.52	8.87	7.72	6.5	7.54	8.42	7.57	9.47	11.56	11.16	8.5	8.47	9.59	13.38	12.7	11.31
213	65	NA	56.75234993	-119.7121668	1011	2008/06/15	5.18	2.32	3.68	3.69	4.73	4.93	6.61	10.74	3.14	4.79	5.57	4.65	5.58	11.13	9.28	11.2	7.66	11.22	4.68	13.34	8.72	8.56	8.38	5.81	7.47	3.89	5.78	6.99	7.94	6.55	5.87	5.22	7.02	6.77	9.17	5.86	9.76	4.08	4.75	5.24	9.02	12.06	10.11
214	80	NA	55.1030166	-118.0531168	614	2008/06/15	7.15	5.1	6.2	2.84	6.73	6.53	7.12	11.27	3.57	3.5	4.82	6.91	3.93	7.5	13.09	8.98	8.62	10.64	9.55	13.93	10.38	9.97	8.31	5.17	7.06	3.05	5.35	6.68	9.25	5.62	3.65	4.22	6.14	4.72	6.56	11.03	11.75	6.37	5.23	7.39	7.68	12.18	10.01
215	112	NA	56.28299993	-119.1634501	689	2008/06/15	7.43	3.59	4.86	5.01	5.94	4.05	6.32	10.02	3.54	5.91	7.72	7.86	5.4	12.39	12.25	12.52	8.24	10.35	3.75	14.59	11.29	11.29	9.24	7.11	8.85	4.13	7.09	8.04	8.13	6.63	5.91	6.63	7.72	7.36	8.36	4.55	11.55	4.84	5.23	6.22	7.52	11.92	9.88
216	113	NA	56.1195166	-118.9661001	676	2008/06/15	7.55	4.47	5.36	4.99	6.68	4.47	6.75	8.77	4.02	6.06	7.35	8.06	5.75	11.02	13.82	12.21	8.97	10.46	8.17	14.43	11.51	11.44	9.26	7.46	8.53	4.11	7.04	8.86	8.25	6.39	5.71	6.64	7.7	7.55	8.65	8.26	11.48	5.35	5.95	7.39	7.52	11.41	10.09
217	34	NA	56.58058326	-119.3721668	891	2008/06/15	6.28	2.51	3.89	4.7	4.63	3.57	6.19	11.49	3.09	4.48	7.06	6.37	4.6	12.98	10.02	11.22	7.8	10.98	-0.14	14.28	9.92	10.21	8.77	5.78	8.23	3.34	6.32	6.59	7.9	7.19	5.91	5.69	7.55	6.85	8.52	1.64	10.9	4	4.61	5	8.08	12.16	9.89
218	37	NA	56.96879993	-119.6884001	824	2008/06/15	5.56	3.43	4.2	4.39	5.12	5.42	7.32	10.99	3.48	5.24	4.84	4.82	6.12	11.49	9	10.94	7.73	11.3	7.52	12.81	8.55	8.87	8.75	5.85	7.22	4.22	5.85	7.45	8.24	7.02	6	4.93	7.6	7.45	9.45	6.28	9.71	4.59	5.38	6.62	9.84	12.5	10.96
219	46	NA	57.19339993	-119.8830001	769	2008/06/15	6.22	4.46	4.09	4.13	5.51	4.73	6.15	11.26	3.52	5.04	4.02	4.92	6.43	11.14	8.77	10.83	6.09	10.32	10.44	13.4	8.64	9.71	8.6	5.53	6.21	4.53	5.39	8.19	8.74	7.53	5.45	3.64	7.85	7.05	8.94	7.82	9.25	4.93	5.8	7.45	10.15	12.6	11.45
220	66	NA	56.88844993	-119.5241001	883	2008/06/15	5.4	3.06	4.06	4.29	5.06	5.3	7.09	10.84	3.47	5.26	5.49	4.85	5.95	11.6	9.35	11.77	7.92	11.35	5.73	13.39	8.72	8.93	8.66	5.9	7.51	4.15	5.96	7.22	8.1	6.75	6.12	5.33	7.38	7.24	9.55	5.75	9.87	4.54	5.19	6.32	9.5	12.3	10.63
221	36	NA	56.76074993	-119.3561834	1007	2008/06/15	5.24	2.34	3.75	4.08	4.87	5.23	6.83	10.82	3.22	5.13	5.53	4.76	5.83	11.65	9.3	11.34	7.83	11.38	3.48	13.33	8.66	8.83	8.24	5.74	7.56	4.07	5.7	6.9	7.94	6.6	6.11	5.43	7.13	7.04	9.5	4.82	9.84	4.41	4.97	5.69	9.16	12.09	10.44
222	47	NA	57.32553325	-119.8945334	731	2008/06/15	6.56	4.84	3.98	3.9	6.37	4.34	5.27	11.72	3.61	4.88	3.84	5.59	7.25	11.6	9.29	10.95	5.15	9.91	11.14	14.36	8.86	10.29	8.61	5.37	5.8	4.69	5.32	8.47	9.14	7.93	5.27	3.21	8	6.72	8.77	8.51	9.14	5.78	6.89	8.63	11.14	13.39	12.34
223	69	NA	56.85714993	-119.3567501	981	2008/06/15	5.17	2.62	3.89	4.12	5.12	5.61	7.19	10.8	3.44	5.27	5.29	4.6	6.14	11.41	9.31	11.42	8.03	11.56	5.22	13.24	8.58	8.63	8.3	5.82	7.52	4.24	5.65	7.11	8.05	6.61	6.22	5.46	7.17	7.16	9.76	5.81	9.79	4.59	5.24	6.33	9.61	12.22	10.67
224	60	NA	56.17744993	-118.6729834	645	2008/06/15	7.92	5.54	5.9	6.02	6.69	3.73	7.09	9.17	4.39	4.16	6.19	8.5	4.93	10.69	14.15	10.02	8.38	9.77	8	14.23	11.64	11.4	9.22	5.39	7.52	2.69	5.81	7.32	8.03	6.78	5.16	5.58	7.95	7.86	8.66	8.21	11.89	5.34	5.84	6.91	7.95	11.43	10.64
225	90	NA	55.67078326	-118.1517334	720	2008/06/15	7.81	5.95	5.34	3.17	6.54	4.34	5.45	8.83	4.24	3.14	5.75	6.52	3.37	7.58	12.89	8.79	6.84	8.94	8.69	14.27	10.37	10.19	10.12	4.65	5.23	1.41	6.39	6.34	8.18	4.89	3.06	4.25	5.45	5.8	5.76	12.08	9.87	3.55	3.7	3.33	4.17	8.03	7.89
226	75	NA	55.30604993	-117.7518168	732	2008/06/15	7.63	5.56	6.61	3.79	7.23	7.24	8.65	11.38	4.23	4.26	5.56	7.13	4.97	8.18	13	9.73	7.38	11.04	10.97	14.38	10.56	10.28	8.84	6.02	7.39	3.71	5.76	6.37	9.15	5.75	3.82	4.44	6.92	5.74	7.29	11.38	11.28	6.83	5.61	7.37	8.13	12.25	10.26
227	43	NA	56.15939993	-118.5867668	664	2008/06/15	7.99	5.71	5.94	6.11	6.47	3.29	7.05	8.76	4.4	3.63	5.8	8.52	4.28	10.01	14.38	9.46	8.43	9.75	9.17	14.08	11.68	11.28	9.03	4.7	7.3	2.07	5.4	6.85	7.91	6.95	4.85	5.44	8.13	7.87	8.5	9.1	12.06	5.26	6.03	7.05	8.09	11.65	10.68
228	59	NA	57.12829993	-119.5238501	770	2008/06/15	5.88	3.96	4.55	4.76	5.59	5.54	7.53	10.64	3.65	5.57	4.49	5.02	6.6	11.31	8.7	10.95	7.6	11.04	9.7	12.56	8.55	9.21	8.77	5.88	7	4.54	5.71	7.93	8.39	7.12	5.95	4.73	7.97	7.86	9.49	7.13	9.65	5.16	5.88	7.64	10.41	12.67	11.68
229	67	NA	56.98694993	-119.3166168	1012	2008/06/15	4.93	2.82	4.03	4.14	5.33	6.09	7.77	10.59	3.55	5.34	4.56	4.27	6.43	10.95	8.92	10.26	8.29	11.73	7.99	12.48	8.28	8.15	8.37	5.82	7.35	4.33	5.55	7.29	8.05	6.54	6.22	5.41	7.18	7.41	9.93	6.84	9.59	4.73	5.53	7.23	10.21	12.38	10.99
230	76	NA	55.1475666	-117.4527668	745	2008/06/15	7.79	6.44	7.54	4.62	7.81	8.38	9.96	11.66	4.1	5.58	5.86	7.49	6.56	9	12.78	10.89	8.33	11.54	11.86	14.22	10.72	10.6	8.63	6.33	8.32	5.27	6.72	7.27	8.6	6.05	5.02	6.13	8.56	6.22	8.2	12.12	11.27	8.67	5.77	8.22	9.84	13.42	10.9
231	62	NA	55.4774166	-117.7808001	639	2008/06/15	8.11	5.94	6.34	4.1	7.78	6.23	7.25	10.63	4.41	4.06	6.24	7.52	4.97	8.53	13.62	10.16	7.16	10.6	10.79	14.74	10.87	10.6	9.75	6.15	6.93	3.53	6.01	6.6	9.23	5.7	4.17	4.54	6.35	6.12	7.11	11.78	11.22	5.94	5.17	5.87	6.64	10.7	9.61
232	61	NA	56.73714993	-119.0344001	1013	2008/06/15	5.24	2.14	3.77	4.8	5	5.55	7.51	10.91	3.27	5.57	5.89	5.12	6	12.12	9.45	11.64	8.33	11.62	4.09	13.3	8.48	9.38	8.16	5.85	7.79	4.18	5.79	6.85	7.74	6.77	6.55	5.95	7.31	7.42	9.85	3.94	10.13	4.78	5.39	6.99	9.28	11.94	10.9
233	48	NA	57.3391666	-119.6063501	701	2008/06/15	6.56	4.83	4.42	4.46	6.92	5.05	6.36	11.5	3.84	5.38	4.08	5.57	7.88	11.76	9.11	12.36	6.19	10.44	11.26	13.74	8.89	10.15	8.83	5.75	6.29	4.91	5.54	8.59	9.12	7.86	5.7	3.81	8.22	7.38	9.25	8.42	9.44	6.35	7.34	9.29	11.77	13.56	12.94
234	63	NA	57.1395166	-119.3018668	953	2008/06/15	5.11	3.37	4.88	5.16	5.82	6.53	8.79	9.32	3.69	6	4.19	4.57	6.88	10.85	8.15	11.93	8.86	11.36	10.63	11.41	8.1	8.41	8.63	5.89	7.28	4.71	5.63	7.64	7.9	6.33	6.21	5.76	7.93	8.55	10.02	7.22	9.62	5.41	6.13	8.32	11.03	12.68	11.91
235	52	NA	57.39659993	-119.5415001	763	2008/06/15	6.29	4.59	4.5	4.61	6.79	5.3	6.9	11.06	3.72	5.47	4.03	5.42	7.71	11.31	8.71	12.24	6.65	10.55	11.34	12.96	8.67	9.8	8.79	5.79	6.38	4.88	5.49	8.5	8.88	7.6	5.75	4.02	8.14	7.64	9.31	8.3	9.4	6.22	7.28	9.22	11.71	13.44	12.87
236	42	NA	56.4043166	-118.4863168	818	2008/06/15	6.82	4.69	5.47	6.7	6.61	5.32	8.51	11.05	4.35	4.96	6.24	7.58	6.21	12.1	12.49	10.18	9.26	11.26	7.21	14.12	10.9	11.14	8.74	6.04	7.93	3.84	5.66	7.54	8.1	7.57	6.79	5.81	8.52	8.37	9.61	6.22	11.66	5.64	6.05	7.89	9.44	11.87	11.78
237	44	NA	56.55393326	-118.6288834	934	2008/06/15	6.13	3.5	4.23	5.85	5.9	5.46	7.86	11.24	3.81	5.55	6.13	6.34	6.18	12.66	11	10.24	8.62	11.46	4.36	13.92	9.41	10.69	8.19	5.75	7.7	3.94	5.42	7.07	7.93	7.12	6.8	5.49	7.59	7.63	9.95	3.74	10.89	5.43	5.81	7.52	9.19	11.75	11.41
238	45	NA	56.4064166	-118.4532334	798	2008/06/15	6.82	4.8	5.57	6.77	6.7	5.45	8.7	11.12	4.43	4.96	6.26	7.63	6.32	12.05	12.62	10.19	9.39	11.36	7.76	14.14	10.95	11.14	8.78	6.13	7.97	3.92	5.69	7.65	8.16	7.64	6.86	5.83	8.6	8.43	9.67	6.66	11.7	5.67	6.14	8.08	9.57	11.89	11.86
239	72	NA	56.4799166	-118.5174001	762	2008/06/15	6.88	4.38	5.16	6.69	6.48	5.47	8.27	11.52	4.28	5.44	6.42	7.41	6.36	12.93	11.87	10.4	9.1	11.45	4.94	14.3	10.55	11.32	8.78	5.98	8.03	3.99	5.85	7.38	8.15	7.68	7.01	5.96	8.47	8.41	9.86	4.24	11.6	5.74	5.99	7.55	9.43	12.05	11.88
240	70	NA	56.8531166	-118.8183501	975	2008/06/15	5.11	2.94	3.92	5.39	5.57	6.64	8.68	10.93	3.63	6.25	5.46	5.12	7.03	11.9	9.94	12.03	8.66	11.95	8.85	13.19	7.87	9.39	7.96	6.02	7.56	4.76	5.51	7.24	7.8	7.14	7.13	5.81	7.71	7.86	10.68	6.09	10.01	5.49	6.53	9.39	10.36	11.99	11.7
241	64	NA	56.77124993	-118.7078001	925	2008/06/15	5.42	2.98	3.9	5.69	5.54	6.4	8.9	11.21	3.72	6.33	5.85	5.54	6.44	12.04	10.6	7.54	8.83	12.12	9	13.5	7.99	9.98	7.96	6.08	7.72	3.96	5.59	7.22	7.8	7.43	7.36	6.06	7.76	7.88	10.87	6.15	10.32	5.62	6.79	9.65	10.3	11.99	11.76
242	58	NA	56.6350166	-118.3713334	720	2008/06/15	6.77	4.22	4.71	6.73	6.71	6.42	9.43	12.29	4.3	6.29	6.58	6.86	6.92	12.62	11.99	9.69	9.51	12.28	8.43	14.42	9.35	11.18	8.59	6.47	8.12	4.53	6.16	7.86	8.47	8.11	7.75	6.23	8.72	8.28	10.69	6.42	11.4	6.04	6.81	9.21	10.54	12.24	12.3
243	57	NA	56.39099993	-117.9489001	762	2008/06/15	6.33	5.97	7.18	7.35	7.55	7.2	11.32	12.45	5.18	5.23	6.57	7.77	7.66	11.72	14.05	10.51	11.13	12.7	13.56	14.26	11.3	10.93	9.26	7.54	8.45	5.15	6.46	9.09	8.83	8.44	7.84	6.49	9.84	9.3	10.51	10.92	11.83	6.02	7.25	10.58	11.35	12.03	12.8
244	56	NA	57.38618326	-118.9401168	823	2008/06/15	5.33	3.34	6.66	6.82	6.32	7.3	10.83	7.06	4.14	7.05	4.33	5.26	7.3	10.57	6.97	12.21	10.65	11.32	12.79	9.8	8.19	8.37	9.13	6.27	7.97	5.38	6.18	8.15	7.52	5.71	6.39	7.01	9.05	10.58	10.27	8.11	10.12	6.1	6.46	8.48	12.06	13.21	12.96
245	54	NA	56.6839166	-118.1125334	822	2008/06/15	6.5	5.2	4.8	6.89	7.36	6.77	9.99	12.15	4.26	6.32	6.5	6.36	7.1	11.61	11.94	10.05	9.74	11.99	10.95	14.02	9.39	10.88	8.58	7.09	7.95	4.97	6.63	8.46	8.74	8.28	7.91	6.33	8.09	8.07	10.5	8.67	10.96	5.7	6.65	9.52	10.73	11.65	12.29
246	53	NA	56.73409993	-118.1354001	743	2008/06/15	6.98	5.44	4.8	6.99	7.55	6.59	9.75	12.1	4.22	6.56	6.63	6.42	6.93	11.67	12.01	10.01	9.44	11.82	10.66	14.09	9.34	11.11	8.64	7.09	7.97	4.92	6.72	8.4	8.82	8.41	8.06	6.41	8	8.13	10.65	8.43	10.87	5.79	6.65	9.38	10.66	11.71	12.27
247	68	NA	57.40478326	-118.4358834	886	2008/06/15	5.61	3.88	5.89	6.4	6.68	7.8	10.87	8.27	3.88	6.71	5.1	5.5	7.19	10.92	8.67	7.08	10.54	11.27	13.94	11.3	8.24	8.91	9.28	6.83	7.69	5.9	6.7	8.29	8.49	7.05	7.43	7.69	9.2	9.71	10.86	9.59	10.31	5.91	7.58	9.64	12.32	13.48	12.24
248	49	NA	55.97844993	-116.6825334	742	2008/06/15	7.4	4.25	6.03	5.62	8.01	5.5	8.53	13.79	3.95	7.7	7.92	7.99	5.15	9.05	15.34	10.94	8.91	9.59	14.77	15.95	11.08	11.92	9.03	5.63	8.83	4.11	6.04	7.1	9	7.98	6.1	6.91	7.95	9.92	8.02	10.99	12.92	7.96	5.91	7.94	9.02	9.29	10.2
249	71	NA	56.1745166	-116.8720168	647	2008/06/15	8	5.84	6.65	6.81	8.18	5.63	8.85	12.52	3.61	6.63	6.91	7.71	6.03	9.33	14.93	11.45	9.08	10.18	13.34	15.47	11.54	11.51	9.18	6.37	8.2	4.5	6.92	8.28	8.82	8.51	7.16	6.64	8.62	10.01	8.7	10.84	12.63	7.28	5.75	7.87	9.78	11.44	11.67
250	51	NA	55.91344993	-116.5343168	726	2008/06/15	6.92	4.34	5.88	5.72	7.75	5.3	8.3	13.48	3.81	7.06	7.88	7.91	5.29	8.93	14.95	10.14	8.67	9.6	14.35	15.85	11.18	11.78	9.1	5.88	8.64	4.49	6.05	7.23	9.15	7.88	5.85	6.84	7.68	9.6	7.98	11.02	12.71	8.05	5.58	7.67	8.91	9.54	10.37
251	50	NA	56.70058326	-117.2100001	461	2008/06/15	8.43	7.59	6.95	8.58	8.98	7.03	10.65	12.63	3.88	7.03	7.62	7.44	6.88	9.91	14.13	9.87	9.53	9.3	13.09	14.76	11.07	11.57	9.63	7.84	8.28	5.58	8.04	9.68	9.8	9.95	8.44	7.71	9.1	8.31	10.22	11.59	11.81	6	4.47	5.77	11.74	12.18	13.07
252	55	NA	56.43954993	-116.7676001	610	2008/06/15	7.76	6.22	6.89	7.78	8.34	6.19	9.69	13.27	3.79	6.97	7.15	7.52	6.24	9.18	14.75	10.92	8.97	10.18	12.87	15.64	11.54	11.01	8.78	6.89	8.11	4.86	6.92	8.77	8.85	9.67	7.43	6.97	8.3	9.39	9.13	10.9	12.27	6.62	5.56	7.45	10.55	11.73	12.42
253	69	NA	54.28479993	-119.8477501	1129	2009/06/15	4.8	4.09	6.01	2.53	0.77	5.26	0.4	3.66	4.38	3.73	3.98	4.54	-2.43	3.68	0.59	-0.95	-1.28	0.56	0.52	2.13	5	7.3	8.03	7.5	4.13	1.96	5.76	6.01	7.69	5.68	2.21	5.95	7.06	6.01	7.54	3.85	4.62	9.32	6.25	6.06	10.71	10.67	7.9
254	103	NA	54.64088326	-119.8766668	914	2009/06/15	3.91	4.04	5.24	1.74	-0.4	6.18	-0.41	4.12	5.04	3.5	3.91	6.22	-2.7	4.68	0.83	1.19	3.25	-0.73	0.01	1.72	3.67	8.29	9.45	8.39	4.85	2.58	6	5.68	8.34	6.27	1.19	4.99	5.89	5.13	8.52	2.71	3.81	8.75	4.51	5.65	9.37	10.67	6.85
255	59	NA	54.53728326	-119.7488168	1221	2009/06/15	3.56	3.25	4.79	1.34	-0.6	4.82	-1.47	2.85	4.11	2.73	3.07	4.67	-3.71	3.29	0	0.04	-0.58	-0.81	-0.37	1.21	3.67	6.95	7.92	7.2	3.61	1.16	5.01	5.06	7.26	5.21	1.28	5.12	6.03	4.97	7.53	2.82	3.93	8.78	5.14	5.37	9.37	9.67	6.87
256	60	NA	54.62724993	-119.8250001	1219	2009/06/15	2.44	2.59	4.16	0.08	-1.72	4.72	-2.36	2.58	3.77	1.85	2.52	4.86	-4.3	3.28	-0.44	0.22	0.47	-1.74	-1.26	0.29	2.82	6.83	8.2	7.31	3.63	0.85	4.54	4.32	7.14	5.31	0.17	4.05	5.02	4.06	7.63	1.52	2.89	7.76	3.45	4.15	8.21	9.11	5.79
257	107	NA	54.70344993	-119.7908168	1130	2009/06/15	3.11	3.2	4.44	0.77	-1.28	5.29	-1.56	3.19	4.28	2.57	3.04	5.39	-3.73	3.8	0.02	0.26	2.24	-1.4	-0.72	0.95	3.06	7.52	8.74	7.71	4.16	1.7	5.24	4.91	7.64	5.65	0.61	4.46	5.31	4.5	7.93	2.08	3.26	8.2	3.93	4.95	8.69	9.79	6.22
258	119	NA	54.8247666	-119.8857168	944	2009/06/15	5.3	5.33	5.78	3.59	1.27	6.62	0.94	4.69	5.51	4.94	4.63	6.4	-1.69	4.96	1.5	1.17	4.42	0.3	1.51	3.35	4.35	9.01	9.52	8.51	5.15	3.75	7.05	6.99	8.73	6.23	2.53	6.16	6.91	6.35	8.56	4.43	5.16	9.99	6.43	7.43	10.74	11.86	8.17
259	106	NA	54.89443326	-119.9319001	925	2009/06/15	5.69	6.46	6.24	4.61	2.24	6.95	1.35	5.03	6.17	6.01	5.14	6.83	-0.81	5.39	2.27	1.93	5.8	0.71	2.4	4.38	4.22	9.62	9.74	8.6	5.35	4.7	7.71	7.93	9.1	6.33	3.36	7.04	7.29	6.93	8.85	5.6	6.32	10.78	7.47	8.55	11.2	12.29	9
260	91	NA	54.69848326	-119.6838668	978	2009/06/15	5.12	4.65	5.62	3.23	0.87	6.32	0.74	4.47	5.41	4.58	4.42	6.06	-1.93	4.67	1.14	0.94	3.18	0.25	1.11	2.94	4.31	8.65	9.32	8.29	4.89	3.29	6.71	6.56	8.6	6.07	2.34	6.08	6.89	6.05	8.31	3.98	4.75	9.8	6.3	7.17	10.68	11.5	8.04
261	121	NA	54.7969166	-119.7723834	907	2009/06/15	5.92	5.75	6.1	4.32	1.94	6.87	1.6	5.03	5.83	5.52	5	6.53	-1.18	5.16	1.79	1.27	4.43	0.8	2.03	3.91	4.69	9.3	9.66	8.62	5.33	4.17	7.45	7.43	8.98	6.29	3.04	6.64	7.39	6.79	8.61	4.99	5.59	10.45	7.15	8.1	11.35	12.32	8.71
262	90	NA	54.86209993	-119.8199834	876	2009/06/15	6.42	6.67	6.48	5.36	2.9	7.45	2.12	5.23	6.24	6.45	5.43	7.04	-0.43	5.62	2.44	1.44	6.21	1.12	2.88	4.88	4.77	9.38	9.91	8.76	5.42	4.87	8.17	8.22	9.45	6.37	3.57	7.18	7.7	7.27	8.93	6.06	6.55	11.16	8.13	9.08	11.75	13.03	9.45
263	122	NA	54.6581166	-119.4456168	1034	2009/06/15	7.09	5.48	6.95	5.46	3.16	6.75	2.88	5.26	6.15	6.2	5.51	5.84	-0.34	4.78	1.81	1.19	2.49	2.19	2.56	4.49	6	9.02	9.14	8.24	4.96	4.04	7.52	7.73	9.25	5.83	4.1	7.87	8.89	7.56	8.03	6.01	6.48	11.35	9.2	9.22	13.02	12.96	10.13
264	123	NA	54.65729993	-119.4013668	1003	2009/06/15	7.7	5.81	7.26	6.05	3.8	7	3.46	5.61	6.49	6.7	5.84	6.02	0.17	5	2.06	1.34	2.7	2.64	3	4.97	6.32	9.3	9.34	8.4	5.14	4.41	7.89	8.06	9.55	5.91	4.49	8.26	9.3	7.93	8.1	6.41	6.81	11.71	9.77	9.78	13.56	13.37	10.6
265	62	NA	54.89488326	-119.6273501	750	2009/06/15	7.79	8.32	7.31	7.24	4.65	8.3	3.67	6.12	6.85	7.94	6.34	7.63	0.85	6.34	3.45	1.99	6.64	2.13	4.39	6.47	5.54	10.31	10.41	9.23	6.06	6.2	9.34	9.65	10.05	6.69	4.72	8.11	8.58	8.46	9.33	7.76	7.93	12.17	9.59	10.63	12.93	14.46	10.63
266	102	NA	55.27333326	-119.9491334	853	2009/06/15	7.5	9.25	7.63	6.86	4.79	7.71	3.06	5.86	6.8	8.21	6.42	7.25	0.84	6.24	3.82	2.88	6.13	2.18	4.69	6.52	4.63	10.91	10.37	9.23	5.88	6.56	9.34	10.21	9.23	6.69	4.58	8	7.89	8.45	9.33	8.16	8.41	11.83	9.14	10.78	12.62	13.71	10.61
267	61	NA	54.7920666	-119.4153834	912	2009/06/15	8.38	6.85	6.82	6.9	4.57	7.44	3.95	6.07	7.01	7.54	6.06	6.7	0.69	5.53	2.45	1.35	4.45	2.67	3.91	5.95	5.6	10.11	9.99	8.75	5.63	5.51	8.81	8.62	9.92	6.19	4.88	8.51	9.22	8.27	8.44	6.74	6.85	12.13	10.01	10.66	13.73	13.8	10.83
268	71	NA	54.1593166	-118.7781501	1295	2009/06/15	3.98	2.07	4.38	-0.91	-2.76	1.82	1.39	1.69	-2.05	-1.24	0.57	-0.58	-5.33	0.55	-2.56	-5.69	-5.83	2.55	-1.81	-0.99	6.35	4.58	6.47	6.67	4.34	0.37	4.29	4.41	4.24	5.01	-1.46	0.59	3.71	6.19	4.91	1.43	0.16	4.23	0.55	0.91	12.71	9.76	3.37
269	72	NA	54.1581166	-118.7748001	1219	2009/06/15	4.41	2.51	4.75	-0.62	-2.52	2.22	1.8	2.08	-1.84	-0.84	1	-0.17	-5.09	0.96	-2.2	-5.19	-5.52	3.05	-1.55	-0.76	6.83	4.96	6.92	7.12	4.85	0.75	4.61	4.72	4.58	5.45	-1.17	0.85	4.04	6.55	5.26	1.69	0.4	4.49	0.72	1.09	13.32	10.11	3.61
270	124	NA	54.52744993	-119.1264001	1137	2009/06/15	7.59	5.39	8.69	6.83	3.61	7.17	4.2	5.94	6.67	7.09	6.81	5.49	0.91	4.68	2.12	0.41	-1.05	3.29	2.41	5.23	7.94	9.16	8.07	8.06	4.44	4.08	7.73	9.18	9.81	5.47	4.94	8.95	10	8.16	7.23	8.49	8.28	12.18	11.1	10.62	14.03	14.28	11.51
271	125	NA	54.64243326	-119.2095334	1149	2009/06/15	8.27	5.64	7.87	6.48	4.3	6.7	3.87	5.62	6.36	6.87	6.03	5.36	0.66	4.46	1.82	0.49	0.3	3.14	2.9	5.11	7.1	8.78	8.41	7.92	4.35	4	7.69	8.33	9.51	5.4	4.89	8.71	9.84	8.21	7.47	7.4	7.56	12.06	10.77	10.31	14.14	13.75	11.24
272	70	NA	54.2661166	-118.7334834	1161	2009/06/15	5.03	3.8	6.82	2.78	0.93	4.34	3.22	3.67	1.41	2.28	3.41	2.1	-1.58	2.63	-0.13	-4.8	-3.48	3.7	0.63	1.95	7.18	6.26	7.14	7.53	4.53	1.96	5.89	6.67	6.68	5.64	1.17	3.85	6.67	7.59	6.1	4.3	3.61	7.53	4.91	4.16	14.26	11.97	7
273	118	NA	55.0344166	-119.4211501	684	2009/06/15	7.93	9.33	7.51	7.95	5.18	8.55	4.08	6.46	6.38	8.52	6.57	7.81	1.16	6.67	3.88	2.29	6.85	1.97	5.04	6.93	5.73	10.99	10.54	9.55	6.37	7.02	9.84	10.69	9.75	6.83	4.81	7.74	8.38	8.79	9.61	8.64	8.78	12.13	9.45	11.01	12.96	15.48	10.54
274	73	NA	54.3031666	-118.6829001	1082	2009/06/15	6.32	5.95	8.52	5.36	4.29	5.98	4.51	4.99	3.88	5.15	5.57	4.09	0.9	4.2	1.62	-4.27	-0.5	4.39	2.47	4.03	7.73	7.37	7.63	8.07	4.56	2.95	7.03	8.18	8.47	5.91	3.31	6.5	9.24	9.12	7.3	6.59	6.45	10.16	8.69	7	15.12	13.61	10.11
275	104	NA	54.9264166	-119.2874668	739	2009/06/15	8.71	9.06	7.56	8.3	5.92	8.48	4.88	6.28	7.47	8.78	6.74	7.82	1.82	6.79	4.11	2.04	6.78	2.7	5.19	7.21	5.68	10.9	10.87	9.43	6.32	6.77	10.09	10.15	10.51	6.85	5.05	8.7	9.14	9.03	9.35	8.48	8.32	12.66	10.42	11.62	13.78	14.99	11.34
276	120	NA	54.87983326	-119.2280834	876	2009/06/15	9.92	8.23	7.1	8.76	6.64	7.99	5.41	6.43	8.08	9.1	6.67	7.22	2.23	6.22	3.49	1.37	6.24	3.51	5.35	7.41	5.33	10.53	10.68	9.02	5.76	6.4	10.04	9.4	10.76	6.32	5.6	9.53	10.13	9.03	8.62	7.81	7.65	13.14	11.63	12.37	14.85	14.78	12.35
277	126	NA	55.4544666	-119.7516501	812	2009/06/15	7.68	10.05	8.03	7.14	5.22	7.65	3.16	5.3	6.88	8.46	6.48	7.24	1.29	6.44	4.43	2.92	6.02	2.56	5.23	7.06	4.68	10.3	10.53	9.29	5.81	6.7	9.91	10.76	9.23	6.79	4.48	8.2	7.55	8.81	9.51	8.79	8.73	12.2	9.61	11.2	12.8	13.34	10.93
278	101	NA	54.6504666	-118.9210001	1006	2009/06/15	10.83	6.82	8.85	8.47	7.03	7.44	5.71	6.66	8.01	8.72	6.89	6.22	2.41	5.36	2.77	1.66	2.08	4.65	4.73	6.83	7.77	9.87	9.7	8.49	4.86	5.29	9.22	8.82	10.71	5.78	6.15	10.13	11.31	9.35	7.77	8.15	8.19	13.31	12.64	12.43	16.08	14.6	12.94
279	128	NA	54.73908326	-118.9677834	914	2009/06/15	12.35	7.2	8.46	10.28	8.45	7.94	6.96	7.67	9.44	10.39	7.34	6.91	3.54	5.94	3	1.87	4.2	5.56	6.4	8.4	7.05	10.81	10.77	8.95	5.39	6.63	10.57	9.01	11.64	6.04	7.42	11.37	12.42	9.81	8.05	7.73	7.81	14.46	14.17	14.26	17.39	15.29	14.32
280	127	NA	54.73624993	-118.9532168	896	2009/06/15	12.36	7.33	8.53	10.29	8.48	8.01	6.99	7.71	9.46	10.41	7.41	6.98	3.58	6.01	3.1	1.98	4.31	5.59	6.42	8.42	7.11	10.87	10.82	9.02	5.47	6.67	10.61	9.09	11.68	6.11	7.44	11.39	12.44	9.86	8.13	7.82	7.9	14.48	14.16	14.27	17.41	15.34	14.33
281	92	NA	54.73609993	-118.9527668	896	2009/06/15	12.36	7.33	8.53	10.29	8.47	8.01	6.99	7.71	9.46	10.41	7.41	6.98	3.58	6.01	3.1	1.98	4.31	5.59	6.42	8.42	7.11	10.87	10.82	9.02	5.47	6.67	10.61	9.09	11.68	6.11	7.44	11.39	12.44	9.86	8.13	7.82	7.9	14.48	14.16	14.27	17.41	15.34	14.33
282	93	NA	55.51708326	-119.6520501	892	2009/06/15	8.45	9.9	8.2	7.38	5.89	7.65	3.52	5.24	6.98	8.44	6.59	6.92	1.47	6.11	4.31	2.73	5.88	3.1	5.43	7.08	4.94	9.94	10.3	9.12	5.4	6.33	9.8	10.59	8.94	6.57	4.47	8.3	7.93	8.83	9.21	8.91	8.78	12.33	10.18	11.67	13.27	13.45	11.34
283	98	NA	54.50054993	-118.6090001	924	2009/06/15	10.03	8.73	10.52	8.24	7.91	7.8	6.16	6.61	6.83	8.5	7.69	6.16	3.12	5.92	3.62	2.12	3.16	5.69	4.69	6.45	8.91	9.18	9.15	8.98	5.25	4.52	8.7	9.69	10.52	6.29	5.89	9.72	12	10.72	8.4	8.65	9.14	13.25	12.79	11.65	16.84	15.37	13.44
284	100	NA	54.55949993	-118.6604001	991	2009/06/15	9.8	8.3	9.96	8.09	7.5	7.58	5.79	6.3	7	8.31	7.32	6.05	2.69	5.57	3.32	1.58	3.02	5.13	4.4	6.37	8.46	9.4	9.08	8.71	4.92	4.55	8.64	9.36	10.36	5.95	5.64	9.64	11.47	10.06	8	8.54	8.77	13.03	12.42	11.59	16.37	14.95	12.95
285	76	NA	54.34798326	-118.3458668	1273	2009/06/15	5.09	7.99	8.8	6.35	7.52	5.85	4.07	4.08	4.38	6.98	6.45	4.61	2.93	4.38	2.04	-5.42	3.4	4	3.65	4.78	6.35	5.51	6.38	6.99	2.79	1.82	6.14	8.06	8.8	4.77	4.14	7.73	11.94	10.27	7.61	7.4	8.9	11.67	12.37	7.65	15.48	14.16	13.13
286	99	NA	55.71694993	-119.6669334	781	2009/06/15	8.46	10.33	8.76	7.18	6.14	7.17	3.1	5.39	7.87	8.81	7.12	7.02	2.46	6.53	5.11	4.48	5.97	3.93	5.57	6.82	4.38	10.46	10.81	9.32	5.59	6.78	9.91	10.58	9.05	6.88	5.23	9.41	8.15	8.97	9.66	9.3	9.52	12.88	10.66	12.28	13.66	12.58	11.75
287	105	NA	55.06589993	-118.9773334	683	2009/06/15	7.87	9.78	8.07	8.04	6.78	8.82	5.12	5.08	7.84	8.07	6.6	8.23	2.03	7.44	5.61	2.82	7.28	2.28	5.39	7.25	5.7	11.5	11.02	9.02	6.59	6.82	10.1	9.96	10.33	7.06	4.08	8.6	8.01	9.4	9.62	9.86	8.79	12.31	9.57	11.54	12.96	13.7	9.95
288	89	NA	54.92883326	-118.7721668	662	2009/06/15	9.23	9.63	7.77	8.93	7.55	8.75	5.99	5.45	8.19	8.86	6.92	7.72	2.62	7.1	4.86	2.07	6.69	3.35	5.94	7.86	6.13	10.87	11.07	9.19	6.15	6.62	10.46	10.06	10.85	6.93	4.82	9.66	9.62	9.82	9.53	9.74	8.88	13.35	11.43	12.64	14.57	14.89	11.98
289	116	NA	54.67109993	-118.4978668	803	2009/06/15	10.82	9.74	10.42	9.76	9.73	8.81	6.88	6.65	8.97	9.73	7.99	7.14	4.05	6.61	4.5	1.11	6	5.72	6.24	8.21	8.41	10.49	10.06	9.05	4.82	5.55	9.84	9.8	11.31	6.16	6.56	11.63	12.78	10.82	8.88	10.38	10.31	14.78	14.45	14.54	17.12	15.82	14.56
290	97	NA	55.72194993	-119.4698334	842	2009/06/15	10.44	10.05	9.25	8.35	7.82	7.81	4.49	5.79	7.85	8.92	7.26	6.53	2.98	5.92	4.65	3.8	6.04	4.72	6.19	7.18	5.96	9.49	10.28	9.14	4.97	6.15	9.98	10.68	8.65	6.63	5.25	9.41	9.2	9.27	9.25	9.78	9.89	13.26	12.03	13.33	14.87	13.93	12.68
291	111	NA	54.90458326	-118.6416334	640	2009/06/15	9.15	9.73	7.71	8.91	7.89	8.65	6.12	4.96	7.9	8.78	6.84	7.5	2.7	7.02	4.75	1.85	6.55	3.52	6.17	7.88	6.32	10.56	10.98	9.17	6.02	6.32	10.44	9.96	10.79	6.89	4.62	9.67	9.91	10.1	9.64	9.61	9.03	13.46	11.71	12.59	14.87	15.04	12.37
292	114	NA	55.04493326	-118.7451001	654	2009/06/15	8.03	9.78	7.86	8.15	6.97	8.6	5.43	4.66	7.75	8.05	6.54	7.92	2.27	7.37	5.46	2.63	7.07	2.36	5.5	7.23	5.69	11.07	11.06	9	6.42	6.49	10.21	9.77	10.41	7.03	3.86	8.72	8.12	9.54	9.68	9.89	8.73	12.48	9.81	11.64	13.18	13.67	10.2
293	108	NA	55.88123326	-119.5470001	801	2009/06/15	8.88	10.54	9.06	7.47	6.77	7.02	3.18	4.93	7.93	8.53	7.04	7	3.25	6.51	5.57	4.71	6.31	4.37	5.79	6.33	4.31	9.37	10.88	9.31	5.25	6.54	10.27	9.87	9	6.76	5.16	9.67	8.05	8.99	9.74	9.68	9.38	13.35	11.44	12.88	14.16	11.95	11.76
294	79	NA	54.6988166	-118.3533168	783	2009/06/15	10.09	9.8	10.48	9.64	9.94	8.94	6.91	6.32	8.69	9.44	7.94	7.06	4.07	6.73	4.55	1.07	5.96	5.84	6.29	8.19	8.45	10.35	10.05	9.12	4.92	5.34	9.63	9.82	11.15	6.18	6.35	11.76	12.8	11	9.07	10.44	10.24	14.9	14.43	14.66	17.18	15.92	14.55
295	34	NA	56.33679993	-119.9690168	737	2009/06/15	7.35	10.29	7.26	5.57	5.2	5.77	0.53	3.66	5.73	7.52	8.51	8.18	1.82	7.37	6.04	4.55	6.59	3.31	5.71	7.46	4.13	8.8	11.13	9.66	6.11	7.2	9.52	9.03	9.25	4.82	3.92	7.45	7.04	7.62	9.58	8.51	8.29	13.16	9	11.01	11.95	10.75	10.49
296	85	NA	54.46444993	-118.0843501	991	2009/06/15	9.16	9.88	11.21	8.72	9.41	8.19	6.57	6.18	6.18	9.19	8.36	6.68	4.12	6.42	4.48	1.93	5.28	6.19	5.69	6.99	9.08	8.56	9.05	9.25	5.17	3.99	7.99	10.13	10.64	6.23	6.22	10.14	13.58	11.79	8.89	9.08	9.47	13.71	14.17	12.55	17.69	15.77	14.66
297	80	NA	54.60573326	-118.2246834	853	2009/06/15	9.48	9.48	10.86	8.87	9.27	8.29	6.78	6.15	6.86	8.71	7.8	6.23	3.76	6.35	4.06	-0.87	4.1	6.37	5.52	7.11	9.24	9.06	9.58	9.29	5.1	4.42	8.73	9.67	10.61	6.23	6.1	10.97	12.96	11.32	8.85	8.93	9.31	14.31	13.82	13.27	17.86	15.93	14.32
298	74	NA	54.59548326	-118.1712168	865	2009/06/15	9.23	9.53	10.95	8.83	9.33	8.25	6.77	6.08	6.68	8.65	7.79	6.19	3.78	6.37	4.11	-0.93	4.2	6.36	5.5	7.04	9.2	8.92	9.55	9.31	5.09	4.31	8.6	9.67	10.55	6.19	6.1	11.01	13	11.38	8.85	8.91	9.24	14.33	13.83	13.35	17.85	15.93	14.32
299	95	NA	54.9243666	-118.4877001	680	2009/06/15	8.68	9.46	7.46	8.62	7.85	8.21	6.06	4.47	7.42	8.14	6.34	6.98	2.49	6.78	4.28	1.43	6.06	3.27	5.86	7.52	5.64	10.06	10.83	8.98	5.67	5.88	10.17	9.49	10.44	6.65	4.19	9.75	9.24	9.76	9.49	9.33	8.44	13.52	11.5	12.76	14.79	14.95	12.19
300	94	NA	55.69474993	-119.2512668	978	2009/06/15	12.77	9.56	9.95	9.52	10.3	7.65	6.08	7.73	9.07	8.98	7.85	5.34	4.38	4.73	4.18	3.66	6.05	6.41	6.85	7.73	8.44	9.15	9.22	8.73	3.95	6.22	10.06	10.85	7.43	6.18	5.83	10.51	10.95	9.25	8.64	11.14	11.64	15.02	14.53	15.71	17.09	15.11	13.82
301	86	NA	54.4271166	-117.9767001	1000	2009/06/15	6.28	10.01	11.57	8.93	10	8	6.79	5.76	7.51	8.64	8.34	6.49	4.32	6.87	4.32	1.94	5.15	5.53	5.55	7.4	8.68	8.57	9.13	9.22	5.26	3.85	8.39	10.39	11.02	6.3	6.78	10.03	13.92	11.89	8.84	9.45	8.97	13.6	14.18	13.5	16.62	15.92	14.45
302	88	NA	54.42679993	-117.9753501	1000	2009/06/15	6.28	10.01	11.57	8.93	10	8	6.79	5.76	7.51	8.63	8.34	6.49	4.32	6.87	4.31	1.94	5.14	5.53	5.54	7.39	8.68	8.57	9.14	9.22	5.26	3.85	8.38	10.39	11.02	6.3	6.79	10.03	13.92	11.88	8.83	9.45	8.96	13.6	14.17	13.5	16.61	15.92	14.45
303	110	NA	55.02499993	-118.5308834	579	2009/06/15	8.19	9.78	7.3	8.41	7.01	8.22	5.89	4.08	7.28	8.02	6.55	7.36	2.59	7.18	4.76	2.18	6.51	2.4	5.78	7.25	5.66	10.42	11.09	9.12	6.07	5.91	10.38	9.56	10.49	6.98	3.55	8.8	8.41	9.85	10	9.77	8.64	12.9	10.23	11.75	13.61	14.07	10.85
304	81	NA	54.79984993	-118.2855668	820	2009/06/15	9.47	9.59	9.51	9.05	9.62	8.07	6.73	5.14	8.22	8.75	6.86	6.54	3.34	6.48	4.34	0.55	5.58	4.9	6.24	7.47	8.38	10.35	10.23	8.93	5.04	5.07	9.52	9.25	10.37	5.87	5.26	11.19	12.16	10.46	8.89	9.31	9.55	14.79	13.91	14.41	16.89	15.54	14.35
305	96	NA	54.8338666	-118.2451501	747	2009/06/15	8.99	9.72	9.34	9	9.79	8.15	6.79	4.94	8.01	8.42	6.79	6.59	3.37	6.65	4.4	0.76	5.64	4.74	6.23	7.43	8.42	10.41	10.38	9.01	5.18	5.07	9.52	9.28	10.33	6.02	5.02	11.29	12.01	10.55	9.16	9.55	9.64	14.97	13.87	14.49	16.88	15.64	14.37
306	87	NA	54.4410166	-117.8356334	895	2009/06/15	3.87	9.49	12.11	8.94	9.8	7.99	7.64	6.45	6.12	7.94	7.2	6	5.27	7.33	4.05	14.41	3.36	5.53	5.97	7.97	8.99	9.19	10.09	9.6	5.42	4.64	8.64	10.69	10.58	5.62	7.32	10.68	13.44	11.52	8.78	9.01	8.08	13.9	13.16	13.93	16.35	15.32	14
307	115	NA	55.15483326	-118.5236668	641	2009/06/15	7.44	9.6	7.01	7.92	6.6	7.55	5.72	3.18	6.67	7.34	6.1	6.91	2.3	6.93	4.55	1.73	6.22	1.61	5.31	6.5	5.53	9.95	10.87	8.87	5.86	5.42	10.15	9.12	10.17	6.83	2.82	8.2	7.63	9.62	9.88	9.63	8.43	12.4	9.56	11.14	12.95	13.49	10.12
308	113	NA	55.4656666	-118.7573001	890	2009/06/15	8.9	9.77	7.54	7.67	6.12	6.97	4.7	2.19	4.45	7.4	5.08	6.41	2.33	6.8	4.81	2.35	6.01	2.01	5.43	6.39	5.04	4.46	10.83	8.51	5.25	4.66	10.53	9.6	10.12	6.67	1.96	6.32	6.02	8.99	9.25	8.35	7.25	11.42	9.18	9.82	12.3	12.92	10.71
309	32	NA	56.62229993	-119.8985001	898	2009/06/15	7.46	9.88	7.86	5.29	5.76	5.71	1.9	2.96	4.09	6.98	8.35	7.93	2.72	6.58	4.43	3.94	6.15	3.19	5.85	6.13	5.06	8.45	9.71	8.54	4.94	6	8.21	8.75	8.05	3.6	4.44	8.36	7.24	8.16	9.73	8.23	9.27	12.5	9.41	11.9	11.43	9.76	10.16
310	109	NA	55.88843326	-119.1586001	673	2009/06/15	9.4	11	9.19	8	7.28	7.28	3.66	4.81	7.58	8.57	7.22	7.59	3.72	7.03	5.72	4.76	6.63	4.06	6.17	6.26	4.89	9.63	11.35	9.69	5.44	6.24	10.64	9.77	9.37	6.91	5.15	9.66	8.2	9.09	10.11	9.94	9.16	13.8	11.65	13.1	14.48	12.28	11.55
311	75	NA	54.5796666	-117.8369168	853	2009/06/15	8.45	10.15	12.32	9.81	10.24	8.65	8.16	7.48	6.69	9.75	7.89	6.9	5.82	7.63	4.75	7.91	4.5	6.2	6.95	7.92	8.82	10.17	10.69	10.08	5.37	5.13	8.94	10.56	10.34	5.32	7.34	12.34	13.33	11.6	8.97	9.22	9.07	14.69	13.91	15.16	17.49	15.39	14.54
312	112	NA	55.0566666	-118.2080668	627	2009/06/15	7.53	9.31	6.69	8.11	7.2	7.16	6.13	2.9	6.24	6.47	5.93	5.81	2.63	6.24	3.24	1.22	5.29	1.92	5.48	6.3	6.23	9.22	10.2	8.27	4.81	4.07	9.35	8.32	9.67	5.92	2.47	8.54	8.72	10.11	9.66	9.32	8.39	13.07	10.48	11.45	13.76	12.87	11.87
313	45	NA	56.78323326	-119.8631001	907	2009/06/15	7.95	9.73	8.22	5.25	6.09	5.33	2.77	2.89	3.74	7.17	9.02	8.18	3.73	6.21	3.58	3.45	5.69	3.15	5.97	5.45	4.98	8.55	9.23	8.35	4.54	5.42	7.69	8.7	7.26	2.99	4.57	8.66	7.22	8.13	9.43	7.69	9.44	11.71	9.31	12.29	11.01	9.4	10.83
314	68	NA	54.5041166	-117.5635834	855	2009/06/15	5.24	9.72	12.33	9.24	9.64	7.86	8.39	7.1	4.95	7.42	6.76	5.47	5.55	7.56	3.97	10.14	1.76	5.42	6.04	7.89	8.85	10.51	10.95	10.12	5.44	5.09	8.59	10.54	9.3	3.02	7.32	11.86	12.01	10.67	8.69	8.28	8.72	14.34	12.75	14.5	16.64	14.91	13.72
315	66	NA	54.5669666	-117.6260001	867	2009/06/15	5.39	10.16	12.65	9.62	10.22	8.4	8.35	7.35	4.76	8.66	7.53	6.35	5.46	7.66	4.75	8.9	3.19	6.09	6.83	7.53	9	10.51	10.97	10.3	5.45	5.07	8.24	10.74	9.36	3.67	7.36	12.64	12.28	11.23	8.81	8.65	8.96	14.99	13.68	15.39	17.44	15.41	14.32
316	67	NA	54.61334993	-117.5698668	899	2009/06/15	5.43	10.24	12.97	9.71	10.52	8.17	8.33	7.05	4.67	8.27	7.27	6.13	5.11	7.73	5.02	8.23	2.93	6.42	6.59	7.31	8.76	10.37	11.12	10.55	5.61	4.94	8.16	10.51	9.14	3.48	7.56	13.23	11.9	11.01	8.78	8.47	9.19	15.89	13.97	15.85	17.87	15.86	14.27
317	117	NA	54.73483326	-117.6834168	731	2009/06/15	7.6	10.32	11.78	9.55	9.89	8.69	8.43	7.18	5.92	7.6	7.32	5.99	5.41	7.48	4.19	4.47	4.08	5.61	6.73	7.17	8.55	10.27	10.78	9.92	5.19	4.25	8.59	9.85	9.01	4.29	6.36	12.2	11.67	11.36	8.96	8.62	9.74	15.13	13.17	14.62	16.79	14.92	14.26
318	83	NA	55.5544666	-118.4668834	701	2009/06/15	7.61	9.73	6.21	7.81	3.47	5.4	4.76	2.75	4.44	7.9	5.78	6.9	3.98	7.5	5.06	3.68	6.01	0.89	5.12	5.34	2.99	7.92	11.43	9.11	5.78	4.33	10.64	7.39	10.08	6.56	1.75	6.21	5.51	8.82	9.88	8.58	6.88	11.81	7.65	8.72	11.45	9.82	8.09
319	78	NA	56.28283326	-119.1632168	689	2009/06/15	8.18	10.78	7.65	5.96	6.5	5.72	1.82	4.06	5.32	6.45	7.75	7.92	3.83	7.22	4.74	3.82	6.66	3.33	6.3	6.09	6.3	9.98	11.28	10.03	5.3	5.83	9.6	8.85	9.22	6.19	4.46	8.86	7.99	8.69	10.25	9.76	9.12	14.04	10.32	11.74	12.35	10.23	10.43
320	77	NA	56.11889993	-118.9667834	676	2009/06/15	9.22	11.09	8.52	7.15	7.03	6.5	2.71	4.69	6.43	7.72	7.59	7.88	4.19	7.32	5.38	4.44	6.7	3.83	6.16	5.76	5.31	10.32	11.64	10.12	5.46	5.8	9.85	9.12	9.22	6.8	4.96	9.56	8.28	8.84	10.34	9.85	8.96	14.09	10.7	12.42	13.59	11.3	10.75
321	65	NA	54.87628326	-117.6848001	744	2009/06/15	8.67	10.51	10.64	9.28	9.27	7.93	8.31	6.69	6.4	6.59	6.66	6.1	5.11	7.37	3.77	2.39	4.5	4.33	6.04	6.47	8.01	10.45	10.77	9.68	5.17	4.04	9.03	9.39	8.98	4.86	5.2	11.35	10.68	10.98	9.1	8.73	9.48	14.79	12.35	13.75	15.92	14.03	13.91
322	64	NA	54.87013326	-117.6094834	737	2009/06/15	9.04	10.64	10.75	9.41	9.22	8.08	8.48	6.97	6.56	6.74	6.84	6.22	5.3	7.5	3.8	2.58	4.61	4.36	6.13	6.53	7.9	10.61	10.87	9.8	5.26	4.12	9.14	9.49	9	4.88	5.33	11.36	10.66	11.05	9.14	8.81	9.53	14.75	12.27	13.68	15.87	13.96	13.83
323	44	NA	57.13769993	-119.8454168	760	2009/06/15	5.34	10.25	8.36	4.31	7.1	5.42	3.26	1.51	2.33	6.99	10.45	8.79	4.8	6.25	3.23	2	5.66	2.77	5.25	3.95	3.46	8.41	9.17	5.98	3.6	4.98	8.35	9.44	7.21	1.02	4.78	9.68	5.78	8.25	9.61	6.51	9.47	10.93	8.12	11.98	10.58	8.66	10.88
324	58	NA	54.5062166	-117.0641501	746	2009/06/15	4.09	6.61	10.29	7.23	6.66	8.18	8.19	9.09	4.53	8.87	6.42	4.62	8.39	6.44	1.17	12.91	-0.27	3.31	7.03	8.5	9.45	11.19	10.63	7.97	2.92	6.85	9.13	11.44	8.23	1.43	6.13	10.9	11.78	10.65	7.53	7.31	11	11.18	9.06	12.11	12.88	10.52	12.34
325	82	NA	55.30054993	-117.7981501	746	2009/06/15	7.54	10.37	8.05	8.3	5.52	6.45	6.23	4.44	5.31	6.52	6.1	6.28	3.98	6.72	3.88	1.45	5.26	1.57	5.07	5.89	6.38	9.53	10.61	8.7	5.04	3.66	8.89	8.62	9.64	5.72	2.96	8.36	8.89	10.43	9.69	8.57	8.86	13.66	10.33	11.27	13.65	9.94	12.59
326	30	NA	56.1703666	-118.6333168	644	2009/06/15	9.36	11.24	7.8	6.82	6.54	5.72	2.86	4.82	4.2	7.86	8.22	8.07	4.5	7.83	4.95	3.92	6	2.9	5.61	5.48	5.69	10.83	11.83	10.46	5.27	3.95	8.18	8.91	9.24	6.84	4.13	8.68	8.24	8.31	10.39	8.46	7.59	13.51	8.33	10.94	12.63	11.99	9.2
327	33	NA	56.6383666	-119.0270168	1002	2009/06/15	8.14	9.48	7	4.74	5.61	3.94	2.52	3.52	2.65	5.62	8.56	7.51	3.73	6.3	2.59	1.63	5.18	2.29	6.14	5.53	7	9.05	9.5	9.05	3.69	3.81	7.2	8.09	7.81	4.25	4	8.32	7.83	8.47	9.16	7.84	9.66	12.04	9.58	11.86	11	9.32	10.04
328	50	NA	56.7559166	-119.1163834	909	2009/06/15	7.81	9.72	7.39	5.03	5.98	4.19	3.22	3.73	2.68	5.95	9.47	8.17	4.3	6.32	2.61	1.78	5.34	2.59	6.69	5.65	7.06	9.17	9.48	8.82	3.77	4.19	7.41	8.39	7.79	3.75	4.42	8.86	7.87	8.78	9.25	7.65	10.31	11.89	9.92	12.45	11.15	9.13	10.55
329	63	NA	55.20314993	-117.5325168	789	2009/06/15	9.83	11.36	10.57	9.43	7.46	7.77	8.02	7.36	6.5	6.43	6.83	7.02	5.12	7.34	4.15	1.21	5.79	2.67	5.4	6.38	7.97	10.53	10.61	9.45	5.28	3.92	8.82	9.62	9.63	5.31	4.57	8.95	10.46	11.06	9.27	8.66	9.28	14.35	11.78	12.36	14.71	11.53	14.16
330	84	NA	55.63778326	-117.8486001	574	2009/06/15	8.38	12.02	8	8.89	5.07	6.48	5.53	5.75	6.26	9.65	8.28	8.12	5.66	8.28	6.51	4.53	6.5	2.66	6.24	6.2	3.97	11.88	12.53	9.78	6.32	4.17	8.78	8.13	10.19	7.36	3.75	9.9	7.57	10.19	10.9	9.31	9.44	14.32	8.44	10.93	12.85	9.74	9.54
331	46	NA	57.31389993	-119.4843834	667	2009/06/15	5.04	10.49	8.92	4.42	7.92	6.1	3.59	1.65	2.53	7.39	10.63	8.96	5.13	6.48	3.65	1.88	5.67	2.96	5.38	3.97	3.56	8.57	9.32	5.98	3.67	4.99	8.59	9.75	7.34	1.04	4.9	10.06	5.79	8.33	9.63	6.72	9.72	10.83	8.31	12.29	10.85	8.9	11.22
332	31	NA	56.44884993	-118.4602001	871	2009/06/15	9.69	10.57	8.56	6.2	6.21	5.21	3.99	6.32	5.2	7.41	9.98	7.84	5.18	7.31	4.11	2.12	5.14	2.91	6.36	6.52	7.47	9.54	10.02	9.81	3.66	3.2	7.3	8.3	9.05	6.37	4.8	9.27	8.92	9.53	10.11	8.33	9.1	13.7	10.94	13.05	13.26	11.39	9.46
333	41	NA	56.60379993	-118.4534001	752	2009/06/15	9.78	10.37	7.85	6.22	6.43	5	4.34	6.6	4.62	6.71	10.44	8.09	5.53	7.76	3.63	1.85	5.09	2.96	6.97	6.61	7.99	9.66	10.02	9.67	3.57	3.34	7.2	8.26	9.25	6.3	4.94	9.56	9.04	9.95	10.37	7.66	10.64	13.3	10.97	13.37	12.97	10.92	9.5
334	47	NA	57.16264993	-118.9773334	930	2009/06/15	7.29	9.61	9.63	5.46	7.97	5.4	4.87	4.11	3.65	9.11	10.19	8.6	5.37	6.28	3.07	0.26	4.1	3.27	5.83	5.06	6.31	8.32	8.2	7.71	2.77	3.4	7.02	9.1	6.32	1.59	3.96	9.42	6.69	7.31	7.82	7.23	9.7	9.41	9.54	13.34	10.94	9.62	11.97
335	40	NA	57.63003325	-119.3211334	871	2009/06/15	6.06	10	9.48	5.28	8.94	7.6	4.31	4.75	5.74	8.43	10.35	8.69	5.22	6.44	4.56	1.93	5.08	3.62	5.07	4.85	6.52	6.55	6.71	7.63	2.92	5.04	7.51	10.67	6.27	2.54	4.81	10.07	6.77	8.61	9.11	8.62	11.36	10.28	9.17	13.51	12.5	10.42	13.49
336	42	NA	56.7074666	-118.2761001	897	2009/06/15	9.19	9.88	7.96	6.32	5.63	4.74	4.78	7.03	5.19	7.15	10.19	7.67	5.18	7.37	3.69	1.56	4.47	2.91	6.37	6.41	7.37	9.06	9.38	9.14	2.87	2.97	6.76	7.95	9.02	6.2	5.03	9.74	8.73	9.76	10.09	7.16	10.62	12.93	11.22	13.94	13.32	11.02	8.87
337	49	NA	57.65638325	-119.1247001	681	2009/06/15	7.22	10.84	10.03	6.34	9.15	8.67	5	5.14	6.16	9.16	10.96	9.33	5.9	7.32	5.34	2.35	5.44	4.35	5.98	5.41	6.71	7.79	7.86	8.02	3.43	4.94	8	10.64	6.97	2.87	5.48	10.81	7.35	9.16	9.56	8.8	11.18	10.87	10.13	14.25	13.05	10.95	13.52
338	48	NA	57.3381666	-118.7950501	956	2009/06/15	7.68	9.53	9.84	5.68	8.18	6.98	4.92	4.34	4.77	9.73	10.01	8.5	5.45	6.7	3.66	-0.05	3.66	3.78	5.69	4.96	6.46	8	7.82	7.58	2.68	3.12	7.02	9.07	6.08	1.21	3.31	9.17	6.2	6.45	7.27	7.15	9.23	8.4	9.16	13.14	10.41	9.63	12.07
339	43	NA	57.0879666	-118.5331001	860	2009/06/15	6.8	9.54	8.56	6.19	6.73	3.63	5.39	6.27	3.87	8.14	10.48	8.59	5.23	7.03	3.03	1.59	4.3	3.55	6.21	5.71	7.11	8.85	8.67	8.19	2.34	3.45	6.88	8.81	7.21	2.89	5.16	10.36	7.79	9.11	8.78	7.14	10.95	11.2	10.91	14.56	12.53	9.83	11.45
340	51	NA	56.68279993	-118.1108834	795	2009/06/15	9.64	10.35	8.64	6.7	5.92	5.33	4.97	7.63	6.03	7.92	10.63	8	5.7	7.73	4.29	2.08	4.81	3.48	6.66	6.97	7.5	9.18	9.8	9.59	3.27	3.06	7.04	8.31	9.41	6.61	5.24	9.78	9.18	9.97	10.41	7.52	10.2	13.4	11.47	13.98	13.73	11.56	9.14
341	37	NA	55.99354993	-116.6622168	737	2009/06/15	10.03	11.46	7.58	8.07	6.06	6.67	6.05	9.07	7.94	8.05	10.01	8.1	7.97	7.98	5.39	3.44	6.5	3.03	5.49	6.52	4.61	11.25	11.96	8.79	4.63	2.96	6.03	6.63	10.98	7.39	6.32	8.57	9.01	11.01	10.1	8.02	10.93	14.01	10.56	12.94	13.06	10.99	12.02
342	36	NA	56.07263326	-116.6211834	707	2009/06/15	9.93	11.42	7.87	8.08	6.11	6.92	6.01	9.06	7.66	8.02	9.91	8.16	7.7	7.62	5.32	3.37	6.34	3.28	5.99	6.5	4.66	10.79	11.8	8.77	4.77	2.76	6.08	6.81	10.88	7.46	5.75	8.39	8.97	10.99	10.27	8.02	10.7	13.95	10.67	12.71	12.97	10.92	11.97
343	35	NA	57.07514993	-117.2225501	396	2009/06/15	7.66	10.28	5.55	7.13	6.23	6.34	3.53	10.91	7.95	7.55	11.55	9.73	8.28	9.57	4.88	5.88	6.51	5.61	7.48	7.62	5.05	7.76	11.83	8.86	4.08	2.25	5.2	8.7	10.03	6.98	5.26	9.25	10.2	10.73	12	7.26	10.34	12.4	8.25	12.65	12.59	9.19	9.18
344	38	NA	56.02119993	-116.1137501	678	2009/06/15	9.65	11.65	6.68	7.95	5.03	6.2	6.57	7.84	7.51	7.2	9.19	7.9	6.69	7.99	4.49	4.3	6.43	2.43	6.05	6.02	5.19	10.64	10.92	9.23	4.59	1.15	4.47	6.97	10.25	6.48	3.54	6.69	8.06	11.09	10.6	7.86	10.03	11.87	10.13	10.74	11.99	10.06	10.96
345	39	NA	56.81163326	-116.2659501	721	2009/06/15	7.69	12.75	5.37	6.99	4.97	4.54	2.92	8.68	6.72	7.96	12.32	6.43	7.97	9.4	5.22	4.61	6.49	2.86	4.55	4.88	4.06	6.43	10.9	8.66	3.79	1.92	4.3	7.92	9.89	6.88	5.41	9.35	8.68	11.58	11.07	6.76	8.31	11.82	7.35	12.71	12.93	7.91	11.16
346	63	NA	54.71488326	-119.6905334	997	2010/06/15	3.4	3.29	6.06	3.09	3.82	10.4	10.64	9.12	10.84	10.1	8.59	8.84	9.91	5.53	5.97	6.12	3.3	4.17	8.71	8.58	5.18	6.36	10.92	11.11	13.76	11.55	11.29	10.38	6.39	7.6	10.32	7.06	8.27	7.98	6.74	8.18	7.4	10.07	6.89	11.22	6.07	6.94	4.41
347	59	NA	54.90339993	-119.8762334	861	2010/06/15	2.83	3.63	5.83	5.05	6.56	9.15	9.46	9.59	10.04	10.01	8.41	8.8	9.63	5.34	6.06	6.85	3.5	4.44	8.97	9.16	6.96	7.21	10.88	11.06	13.19	11.96	11.39	10.22	7.48	9.25	9.36	6.63	7.67	8.5	6.05	7.36	7.79	10.86	7.67	12.03	6.83	7.44	4.78
348	52	NA	54.8051666	-119.7354001	877	2010/06/15	3.24	3.56	6.08	4.4	5.59	9.52	9.87	9.63	10.5	10.22	8.77	8.98	9.84	5.33	5.97	6.74	3.51	4.3	9.13	9.03	6.28	7.01	11.13	11.27	13.44	12	11.22	10.48	7.14	8.65	9.87	6.84	8.2	8.19	6.37	7.8	7.63	10.47	7.19	11.43	6.2	7.3	4.67
349	54	NA	54.75304993	-119.6607834	863	2010/06/15	3.43	3.63	6.26	4.28	5.47	10.21	10.48	9.7	10.96	10.51	8.98	9.16	10.11	5.66	6.13	6.91	3.63	4.46	9.16	9.14	6.15	6.89	11.22	11.3	13.81	12.07	11.4	10.76	7.05	8.36	10.26	7.1	8.43	8.2	6.7	8.04	7.16	10.38	7.02	11.36	6.02	6.96	4.15
350	53	NA	54.77339993	-119.6337501	817	2010/06/15	3.43	3.79	6.35	4.84	6.2	10.28	10.54	9.89	11.11	10.66	9.13	9.25	10.18	5.76	6.29	7.1	3.73	4.57	9.32	9.32	6.54	7.09	11.33	11.39	13.87	12.24	11.46	10.85	7.3	8.7	10.19	7.1	8.45	8.35	6.74	8.1	7.38	10.57	7.2	11.57	6.21	7.14	4.33
351	62	NA	54.65664993	-119.3964001	987	2010/06/15	3.56	3.27	6.18	2.91	3.59	11.12	11.41	9.04	11.16	10.53	9	9.05	10.13	5.94	6.03	6.22	3.46	4.28	8.79	8.64	5.06	6.37	11.05	11.13	14.42	11.58	11.33	10.62	6.38	7.49	10.61	7.28	8.55	8.01	7.3	8.56	6.24	9.69	6.44	10.47	5.33	6.21	3.41
352	55	NA	54.8942666	-119.6273168	750	2010/06/15	2.94	3.84	6.1	5.76	7.58	9.6	9.77	10.1	10.82	10.46	8.98	8.99	9.75	5.48	6.29	7.21	3.66	4.47	9.48	9.49	7.44	7.55	11.34	11.48	13.47	12.46	11.34	10.59	7.88	9.68	9.4	6.61	8.04	8.62	6.32	7.79	8.22	10.98	7.59	12.08	6.67	7.72	5.06
353	58	NA	54.46858326	-119.1538334	1035	2010/06/15	2.37	2.53	6.09	5.86	6.77	11.45	12.16	8.52	11.87	10.12	8.85	8.53	10.16	7.04	5.52	4.6	2.72	4.23	8.56	8.26	5.65	6.07	10.52	8.86	14.99	11.01	10.92	10.64	5.85	8.31	9.91	7.06	9.33	8.48	8.42	8.99	6.31	9.23	5.74	8.77	5.44	5.13	3.44
354	67	NA	54.42204993	-119.0449001	1068	2010/06/15	1.98	2.13	6.01	6.34	7.33	11.28	12.12	8.33	11.8	9.93	8.67	8.29	10.05	7.04	5.13	4.22	2.52	4.2	8.4	8.1	5.7	5.91	10.26	7.71	15.05	10.81	10.89	10.53	5.62	8.48	9.7	6.97	9.71	8.41	8.42	8.77	6.01	8.91	5.29	8.03	5.15	4.8	3.24
355	56	NA	54.79218326	-119.4048168	911	2010/06/15	3.79	3.61	6.41	3.52	4.34	11.11	11.34	9.44	11.36	10.77	9.22	9.31	10.36	5.85	6.38	6.76	3.74	4.53	9.11	9.04	5.55	6.71	11.32	11.59	14.36	11.98	11.53	10.89	6.8	7.89	10.72	7.43	8.62	8.1	7.09	8.55	6.99	10.29	6.98	11.21	5.95	6.8	4.01
356	42	NA	54.25738326	-118.6902334	1219	2010/06/15	1.47	2.09	5.02	6.82	7.93	10.73	11.86	8.06	11.11	9.02	7.69	7.26	9.08	6.35	5.28	1.59	1.14	3.9	7.47	7.28	5.08	5.31	9.93	8.52	13.05	9.37	10.75	9.51	4.44	6.46	9.36	6.44	8.13	7.31	7.67	8.36	3.68	6.77	1.69	2.19	2.89	2.43	1.37
357	57	NA	54.62703326	-119.0372001	1066	2010/06/15	2.75	3.11	6.28	6.34	7.51	12.51	12.71	8.59	11.8	10.46	9.01	8.71	10.35	6.54	6.05	5.57	2.99	4.54	8.73	8.34	5.69	6.17	10.73	10.24	15.09	11.3	10.87	10.76	6.06	8.02	10.08	7.03	8.72	8.5	8.16	9.21	6.67	9.33	6.25	10.42	5.79	5.88	3.95
358	60	NA	54.9280166	-119.3097501	752	2010/06/15	2.81	3.74	6.05	6.39	8.47	9.79	10.04	10.05	11.23	10.77	9.29	9.13	9.96	5.64	6.39	7.41	3.79	4.53	9.65	9.7	7.81	7.75	11.35	11.55	13.92	12.55	11.18	10.89	8.06	9.95	9.24	6.63	8.08	8.53	6.55	7.93	7.85	11.09	7.68	12.04	6.8	7.62	4.81
359	32	NA	55.45408326	-119.7654834	810	2010/06/15	2.57	4.56	4.97	6.52	7.9	8.05	9.2	10.84	8.53	10.21	8	8.71	8.75	5.28	6.33	7.53	3.78	4.94	9.05	9.41	8.55	8.3	10.11	10.5	11.57	11.86	11.49	9.29	8.6	10.26	8.56	5.82	6.06	8.77	5.41	6.44	7.58	11	8.22	12.08	7.47	8.21	5.12
360	64	NA	54.75903326	-119.0466501	877	2010/06/15	3.78	4.56	7.42	9.21	11.04	13.99	14.1	9.26	12.7	11.81	10.26	9.78	11.47	6.8	7.61	6.76	3.92	5.58	9.81	9.11	6.93	7.09	11.77	12.36	16.28	12.09	11.14	11.66	7.1	8.95	10.02	7.71	8.87	8.12	8.56	10.37	6.53	10.22	7.12	10.83	5.91	6.58	3.81
361	65	NA	54.58753326	-118.8531834	942	2010/06/15	3.33	3.95	7.04	8.52	10.04	13.45	13.54	9.12	12.82	11.15	9.73	9.35	11.4	7.24	7	6.09	3.48	5.44	9.3	8.85	6.51	7.01	11.38	11.23	15.6	11.81	11.47	11.51	6.48	8.53	10.82	7.59	9.05	9.15	8.87	10.01	8.03	10.37	7.77	11.58	7.05	6.56	5.18
362	43	NA	54.4630166	-118.7143501	1047	2010/06/15	2.78	3.41	6.55	8.47	9.75	13.11	13.56	9.07	12.66	10.59	9.03	8.84	10.94	7.46	6.48	3.74	2.7	5.45	8.61	8.32	6	6.78	10.99	9.73	14.6	10.76	11.96	10.98	5.54	7.6	10.61	7.46	9.17	8.58	8.87	9.53	6.52	8.37	2.54	3.04	5.25	4.57	4.34
363	66	NA	54.7265166	-118.9680668	932	2010/06/15	3.64	4.47	7.38	9.51	11.39	14.13	14.21	9.01	12.62	11.69	10.13	9.66	11.44	6.71	7.51	6.54	3.77	5.55	9.69	8.92	6.78	6.9	11.66	12.27	16.31	11.9	10.96	11.58	6.88	8.78	9.98	7.63	8.78	8.08	8.55	10.38	6.23	9.97	6.88	10.52	5.64	6.35	3.58
364	39	NA	54.49533326	-118.6074334	969	2010/06/15	3.45	4.36	7.13	9.34	10.69	13.57	13.77	9.65	13.23	10.99	9.63	9.37	11.68	7.81	7.44	5.76	3.29	6	8.98	8.79	6.47	7.44	11.62	11.43	14.71	11.33	12.45	11.55	5.92	7.59	11.38	7.86	8.99	9.14	9.36	10.14	8.22	9.84	8.47	10.27	7.39	6.24	6.15
365	41	NA	54.5596166	-118.6605834	991	2010/06/15	3.3	4.06	6.99	9.05	10.37	13.45	13.65	9.35	13	10.96	9.57	9.31	11.47	7.53	7.18	5.72	3.28	5.69	9.02	8.72	6.36	7.29	11.42	11.19	15	11.3	11.92	11.47	6	7.86	11.11	7.72	8.96	9.07	9.16	9.99	7.84	9.84	8.41	10.21	7.29	6.09	5.76
366	38	NA	54.3238166	-118.3567001	1302	2010/06/15	1.84	3.38	5.32	7.63	9.69	11.67	12.09	8.42	11.49	9.34	7.62	7.26	9.77	6.06	6.22	1.71	0.22	4.86	7.18	7.16	5.08	5.46	10.47	10.08	11.85	9.66	11.76	9.31	3.78	4.64	10.19	6.45	7.08	6.94	7.36	8.61	4.29	6.75	1.3	1.8	3.25	2.69	2.04
367	61	NA	55.0649666	-118.9643668	685	2010/06/15	2.32	2.86	4.72	6.93	9.09	7.31	8.39	10.13	11.99	11.21	10.05	9.29	9.95	5.28	5.94	7.94	3.84	3.78	9.93	10.27	9.02	8.81	10.65	11.03	13.22	12.84	10.51	10.83	8.87	11.54	8.9	6.14	7.26	8.41	6.16	7.36	7.11	11.57	9.06	11.77	7.89	7.49	4.76
368	50	NA	54.71819993	-118.5151001	626	2010/06/15	3.84	4.56	6.84	9.63	10.75	11.33	12.6	10.52	13.02	11.7	10.92	10.21	12.17	7.98	7.97	7.7	4.42	5.79	10.14	9.88	7.96	9.15	12.05	13.28	14.66	12.54	11.29	12.2	7.73	9.75	11.14	7.48	8.72	9.46	9.3	10.1	7.45	11.16	8.18	10.67	7.37	7.75	5.73
369	74	NA	55.0766666	-118.8677834	647	2010/06/15	2.28	2.63	4.48	6.94	9.05	6.83	8.09	10.05	12.18	11.3	10.21	9.36	10.05	5.25	5.83	7.98	3.83	3.61	9.95	10.34	9.14	8.99	10.51	10.89	13.15	12.86	10.37	10.83	8.93	11.79	8.93	6.11	7.17	8.35	6.15	7.3	6.95	11.64	9.28	11.68	8.02	7.4	4.72
370	73	NA	55.07364993	-118.7620168	609	2010/06/15	2.42	2.92	4.69	7	9.18	7.18	8.49	10.45	12	11.51	10.38	9.54	10.06	5.44	6.06	8.25	4.12	3.93	10.19	10.48	9.28	9.33	10.88	11.16	13.26	12.98	10.49	10.98	9.07	11.7	9.05	6.17	7.5	8.5	6.38	7.46	7.1	11.71	9.14	11.7	7.99	7.8	4.96
371	71	NA	55.0895666	-118.7512834	609	2010/06/15	2.4	2.86	4.63	6.99	9.16	7.06	8.4	10.43	12.03	11.52	10.4	9.55	10.07	5.43	6.02	8.25	4.11	3.89	10.2	10.5	9.32	9.37	10.85	11.13	13.23	12.99	10.46	10.98	9.09	11.77	9.06	6.16	7.47	8.49	6.36	7.43	7.08	11.73	9.19	11.7	8.02	7.78	4.95
372	49	NA	54.69889993	-118.3535668	783	2010/06/15	4.09	4.93	7.53	10.62	11.44	12.65	13.54	10.21	13.52	11.29	10.61	10.02	12.65	8.82	8.2	6.8	4.2	6.34	9.92	9.61	7.49	8.82	11.97	13.36	15.34	12.25	11.86	12.62	7.1	9.27	11.88	8.04	9.02	10.06	10.1	10.71	8.16	10.81	7.95	10.84	7.87	7.56	6.37
373	37	NA	56.3245166	-119.9165168	736	2010/06/15	0.03	5.76	3.16	4.54	7.3	10.86	10.02	10.56	8.08	11.56	10.74	11.45	9.07	10.46	8.25	8.56	5.9	8.87	10.37	8.51	8.97	8.72	11.11	9.93	11.82	9.04	11.82	9.88	10.18	8.99	10.18	8.13	7.31	9.52	6.84	6.64	9.02	10.86	7.95	13.15	10.12	11.88	6.04
374	30	NA	54.6059666	-118.1864334	889	2010/06/15	3.74	4.98	7.38	11.71	11.91	12.94	13.67	10.15	13.36	10.49	9.96	9.65	12.26	9.15	8.26	6.14	3.62	6.32	9.29	9.21	7.05	9.22	11.98	14.06	14.44	11.08	12.14	12.87	6.21	8.1	11.82	8.15	8.43	10.26	10.71	10.73	8.85	10.21	7.49	10.44	7.72	7.1	6.97
375	36	NA	54.3652666	-117.9189001	1108	2010/06/15	2.08	3.25	5.57	9.8	9.09	11.14	12.21	9.14	11.78	8.51	8.24	7.59	10.07	7.91	7.05	3.93	1.08	4.9	7.56	7.89	5.73	8.35	10.87	12.9	12.17	9.33	10.91	11.34	4.97	5.84	10.38	7.49	6.89	9.18	9.86	9.48	8.04	8.56	5.56	8.06	5.93	5.45	5.93
376	68	NA	54.9417666	-118.4802001	631	2010/06/15	2.91	3.71	5.64	7.59	9.69	8.78	10.02	10.75	11.55	11.66	10.24	9.68	10.4	5.7	6.61	8.2	4.33	4.81	10.25	10.25	8.85	9.72	11.61	11.79	13.71	12.79	10.53	11.11	8.61	10.9	9.53	6.52	8.24	8.4	7.12	8.04	7.08	11.5	8.21	11.3	7.16	8.16	5.19
377	40	NA	55.70433326	-119.2420168	944	2010/06/15	4.87	6.7	7.29	10.92	10.84	9.91	11.3	10.18	10.84	10.9	9.82	9.08	10.74	6.47	8.87	6.07	3.07	6.25	9.81	8.09	7.66	10.83	12.85	14.02	12.23	11.5	12.22	7.29	7.24	11.7	8.82	6.44	7.56	8.97	8.21	11.2	11.11	11.63	9.4	11.87	8.34	10.4	9.07
378	72	NA	55.02554993	-118.5285501	579	2010/06/15	2.46	3.34	4.98	6.82	9.18	7.77	9.22	11.05	11.25	11.71	10.48	9.69	9.76	5.65	6.37	8.58	4.6	4.54	10.55	10.5	9.29	9.99	11.55	11.67	13.39	12.89	10.49	11.1	9.03	11.14	9.07	6.06	8.12	8.5	6.76	7.59	7.16	11.57	8.35	11.39	7.57	8.61	5.3
379	31	NA	54.8409166	-118.2463334	747	2010/06/15	3.13	4.36	6.54	10.11	11.41	10.35	11.89	10.44	12.48	11.34	10.63	9.5	11.83	7.82	7.72	7.52	4.36	5.71	10	9.83	8.22	9.87	11.61	13.12	14.24	12.33	10.64	11.97	7.67	10.07	10.87	6.99	8.13	9.5	9.07	9.57	7.29	11.05	7.79	10.47	7.13	7.86	5.68
380	47	NA	54.55938326	-117.9582168	945	2010/06/15	3.59	5.07	7.79	12.16	11.31	13.27	13.88	9.99	13.19	9.39	9.41	8.92	12.12	10.01	8.11	5.2	3.34	6.51	9	9.05	6.66	9.94	11.8	15.83	13.98	9.97	12.21	13.66	6.35	7.67	11.94	8.52	8.12	11.21	11.96	11.28	9.18	9.54	6.5	9	7.1	6.47	7.1
381	39	NA	56.4436166	-119.8308168	687	2010/06/15	0.17	5.92	3.39	4.58	7.37	11.02	10.13	10.66	8.15	11.63	10.84	11.58	9.11	10.6	8.38	8.68	5.99	8.96	10.43	8.54	9.06	8.76	11.25	10.05	11.85	9.09	11.88	9.96	10.32	9.03	10.26	8.2	7.38	9.58	6.97	6.84	9.11	10.9	7.94	13.27	10.27	12.01	6.12
382	35	NA	54.40658326	-117.7665834	869	2010/06/15	2.97	3.94	6.63	14.99	9.36	11.42	15.01	10.11	14.04	7.2	10.07	9.08	13.96	12.97	8.11	6.08	2.62	5.48	8.38	8.8	7.07	10.67	11.18	19.89	12.68	9.19	10.44	16.92	6.53	7.6	12.99	8.65	7.07	13.93	16.83	14.88	10.06	10.07	7.03	9.53	8.06	7.07	8.06
383	38	NA	56.4968166	-119.6973834	711	2010/06/15	0.57	5.72	3.6	4.78	7.58	10.79	10.15	10.58	8.23	11.77	10.84	11.47	9.21	10.36	8.37	8.72	5.93	8.8	10.27	8.62	9.02	8.87	11.15	10.07	11.97	9.28	12.25	9.85	10.29	9.03	10.32	8.07	7.33	9.59	7.15	7	9.06	11.02	8.24	13.26	10.18	11.98	6.05
384	37	NA	55.05724993	-118.2066501	627	2010/06/15	2.18	3.23	5	6.82	9.44	7.42	9.11	10.94	10.93	11.65	10.88	9.35	9.31	6.01	6.71	8.68	4.57	4.59	10.59	10.24	9.1	11.09	11.47	11.87	13.62	12.34	9.79	10.86	8.43	10.81	9.2	5.83	8.15	8.4	7.35	7.61	7.06	11.52	7.82	10.87	7.4	9.14	5.63
385	44	NA	54.56639993	-117.6277501	867	2010/06/15	4.04	5.45	8.18	12.39	11.02	12.78	13.78	10.41	13.33	9.96	9.59	9.01	11.92	10.61	8.58	5.8	3.61	6.45	8.64	8.84	7.07	11.43	10.58	16.55	12.86	8.91	10.6	14.14	6.89	8.95	12.08	8.81	7.5	11.37	12.02	11.11	9.57	10.13	7.67	9.6	7.47	6.99	7.42
386	45	NA	54.7347166	-117.6828168	731	2010/06/15	4.04	5.53	7.86	11.5	10.89	11.91	13.08	10.77	12.97	10.98	10.45	9.23	11.22	9.89	8.97	7.18	3.59	6	8.88	9.15	7.74	11.56	10.01	14.34	13.81	10.43	9.95	13.1	6.89	10.13	11.68	8.28	7.32	10.48	10.65	10.05	9.55	11.02	8.22	10.38	7.91	7.9	7.39
387	48	NA	54.5526666	-117.4489168	857	2010/06/15	3.41	4.81	7.79	11.35	10.16	11.98	13.04	10.47	12.76	10.3	9.23	8.8	10.93	9.47	8.62	5.4	3.45	6.12	8.52	8.72	7.08	11.47	10.13	14.57	12.84	8.59	10	12.57	7.13	8.87	11.32	8.6	7.19	10.76	10.85	9.96	8.96	10.19	7.67	9.72	6.74	6.9	6.65
388	34	NA	56.28289993	-119.1634168	689	2010/06/15	3.01	5.42	4.39	7.27	8.86	10.19	10.51	10.78	8.97	12.67	11.03	10.96	10.22	9.26	8.18	8.51	5.85	8.34	10.8	9.2	8.75	10.11	11.04	10.52	12.18	10.33	12.93	9.72	9.78	8.97	10.41	7.51	7.69	10.05	7.93	8.17	9	11.26	9.56	13.14	9.7	11.95	5.94
389	33	NA	56.12268326	-118.9677001	676	2010/06/15	3.01	4.94	4.06	7.27	9.31	9.74	10.44	10.94	9.12	12.88	10.99	10.5	9.94	8.6	8.09	8.54	5.75	7.86	10.95	9.44	8.76	10.36	10.63	10.68	12.26	10.75	12.86	9.77	9.63	9.14	10.08	6.82	7.6	9.98	7.54	7.79	8.73	11.21	9.57	12.86	9.52	11.84	5.91
390	70	NA	54.79993326	-117.6203834	739	2010/06/15	3.94	5.41	7.71	10.83	10.71	11.58	12.69	10.83	12.74	11.18	10.59	9.13	10.78	9.34	8.93	7.4	3.58	5.9	9.12	9.33	7.94	11.51	9.94	13.58	13.97	10.82	10.01	12.56	7.06	10.33	11.45	8.14	7.34	10.18	10.25	9.73	9.3	11.19	8.4	10.41	7.7	7.96	7.03
391	69	NA	54.86989993	-117.6112168	737	2010/06/15	3.68	5.13	7.34	10.11	10.38	10.9	12.11	10.94	12.45	11.22	10.81	9.14	10.23	8.99	8.85	7.64	3.51	5.58	9.45	9.57	8.18	11.37	9.95	13.11	14.17	11.19	10.05	12.22	7.25	10.52	11.02	7.82	7.29	9.89	10.01	9.49	9.11	11.34	8.52	10.47	7.55	8.03	6.75
392	46	NA	54.50618326	-117.0642168	746	2010/06/15	1.64	3.05	8.35	6.45	7.49	9.01	10.7	11.1	11.12	9.97	8.8	7.07	8.9	9.08	7.84	3.24	4.1	7.1	8.6	8.17	8.4	9.14	9.32	11.39	12.67	10.06	10.1	10.34	11.21	8.91	9.55	7.92	7.19	9.6	9.52	8.75	6.74	10.53	8.17	10.38	3.51	7.1	4.1
393	36	NA	56.15678326	-118.5874668	658	2010/06/15	1.97	3.86	2.85	5.61	10.31	10.09	11.22	10.84	9.78	13.54	11.58	9.45	8.68	8.47	8.3	8.75	5.21	7.22	10.63	9.22	8.57	9.42	9.43	11.87	13.16	11.08	13.13	10.47	9.57	9.87	10.58	5.81	7.69	9.5	5.97	6.11	8.45	11.09	8.9	12.41	8.65	11.54	6.3
394	35	NA	56.66818326	-119.0287001	1008	2010/06/15	2.3	4.75	5.24	5.72	9.09	9.57	9.8	9.5	8.03	11.75	9.9	9.87	8.57	8.83	8.35	7.75	4.18	6.46	7.39	7.81	7.78	8.41	10.4	10.95	11.71	9.48	13.02	8.72	8.7	8.56	9.96	6.64	6.51	8.45	7.63	8.45	8.29	10.41	8.17	12.33	8.88	11.45	5.38
395	51	NA	55.20378326	-117.5326001	789	2010/06/15	2.49	4.75	6.94	8.24	10.23	8.16	9.43	11.16	11.52	11.43	11.08	8.63	9.32	7.89	8.16	8.59	4.35	4.48	10.79	10.4	8.75	10.65	10.2	12.29	14.78	12.23	10.06	11.2	8.16	10.89	9.53	6.7	7	9.78	8.84	8.57	8.13	11.63	8.68	10.38	7.41	8.94	5.75
396	34	NA	56.6655666	-118.7731001	864	2010/06/15	3.68	5.08	6.21	6.92	9.48	10.09	10.67	9.84	8.71	12.51	10.83	9.96	9.13	9.52	9.11	8.42	4.9	7.09	8.25	8.19	8.18	8.63	11.23	11.89	12.18	10.28	13.66	9.72	8.99	9.11	10.69	6.58	7.08	9.41	8.59	9.73	8.59	10.9	8.96	12.99	8.89	11.5	5.79
397	32	NA	56.60518326	-118.4500168	752	2010/06/15	4.02	5.01	6.23	6.78	9.66	9.89	11.05	9.93	9.95	12.89	11.72	9.54	9.56	9.91	9.13	8.82	5.06	6.85	8.68	8.76	8.57	8.88	10.74	12.35	12.6	10.3	13.18	10.64	9.34	9.59	10.94	6.23	7.93	9.65	8.33	9.29	7.72	10.23	9.14	12.09	8.59	10.38	5.69
398	33	NA	56.69908326	-118.2670834	858	2010/06/15	3.94	4.82	6.24	6.83	9.73	9.55	10.69	9.57	9.42	12.61	11.28	9.35	9.25	9.8	9.06	8.63	4.67	6.25	8.05	8.48	8.41	8.68	10.63	12.43	12.34	10.09	13.02	10.47	9.06	9.55	10.69	6.02	7.71	9.32	8.34	9.5	6.9	9.31	8.43	11.37	8.1	9.49	5.29
399	30	NA	57.39213326	-118.9236668	796	2010/06/15	4.59	5.22	5.61	9.73	10.88	9.68	9.31	9.09	7.46	13.34	10.17	11.24	9.58	9.94	9.36	9.32	4.62	5.84	6.7	7.65	8.23	9.55	10.4	12.99	11.25	10.2	13.7	8.82	8.05	9.79	10.25	7.17	7.17	8	8.78	10.2	5.31	6.01	8.06	8.79	6.49	8.2	4.91
400	45	NA	58.59819992	-119.7882001	394	2010/06/15	6.84	6.07	8.58	11.34	10.78	9.48	12.4	9.13	10.88	12.38	12.33	13.93	11.51	9.38	8.24	8.7	7.7	7.95	8.41	8.81	10.21	11.34	12.75	13.53	13.65	9.54	14.61	10.93	11.31	13.07	12.29	10.32	9.61	9.45	9	10.96	12.14	13.2	13.27	9.65	12.92	11.57	8.36
401	31	NA	57.40164993	-118.4263834	884	2010/06/15	3.73	4.74	6.39	9.87	10.14	9.17	9.13	9.1	7.41	12.21	9.89	10.96	9.54	10.44	8.67	9.16	4.66	5.89	6.57	7.34	8.2	9.16	10.12	12.37	11.34	9.71	12.67	9.34	8.56	10.05	10.34	6.94	7.27	7.69	8.46	8.93	5.25	5.94	8.03	8.68	6.38	8.13	4.87
402	40	NA	56.16113326	-116.8179001	632	2010/06/15	2.73	3.65	6.6	9.22	9.75	7.85	10.99	9.55	10.96	13.63	12.48	8.17	8.01	9.81	10.16	9.64	5.32	5.65	9.96	8.95	9.73	8.83	9.84	12.02	12.86	11.03	12.19	11.85	9.76	11.68	11.66	5.95	9.26	9.03	7.77	8.17	8.79	11.79	10.22	11.96	9.18	11.34	6.92
403	41	NA	56.02529993	-116.4105501	725	2010/06/15	2.21	2.68	6.77	8.65	9.54	7.27	9.39	9.26	10.19	12.67	12.14	7.5	7.45	9.35	10.58	9.16	4.83	5.5	9.28	8.18	9.47	8.25	9.42	11.35	12.29	10.65	12.42	12.47	9.22	12.06	11.59	6.15	9.05	8.48	8.13	7.32	7.42	9.98	10.43	9.54	7.28	10.02	4.88
404	42	NA	56.0531666	-116.2722668	700	2010/06/15	2.29	2.85	6.4	8.55	9.72	7.59	9.5	9.36	10.29	12.75	12.18	7.85	7.75	9.65	10.74	9.23	5.1	5.44	9.4	8.18	9.53	8.27	9.3	11.62	12.54	10.64	11.77	11.94	9.44	12.12	11.74	6.26	8.99	8.35	8.16	7.37	7.32	9.95	10.59	9.42	7.39	9.91	4.73
405	43	NA	56.8815166	-116.4462334	690	2010/06/15	-0.13	2.65	0.03	4.89	8.86	6.93	7.87	4.63	9.8	11	11.05	10.84	6.95	10.65	5.78	9.72	5.41	5.76	7.11	4.22	8.1	8.72	11.04	11.04	8.26	3.25	9.97	10.24	11.1	12.6	10.51	6.6	9.6	4.46	2.96	3.17	6.28	7.51	9.26	9.81	7.46	9.2	5.58
406	44	NA	56.90943326	-115.9705168	742	2010/06/15	0.54	2.69	4.91	9.06	9.9	7.62	9.23	5.91	9.13	10.02	11.12	10.21	9.2	10.46	9.09	8.51	5.33	5.72	7.23	6.5	8.17	8.04	9.32	9.1	9.16	5.96	10.14	11.13	11.24	11.48	10.66	6.9	9.4	6.54	6.74	7.51	6.57	9.27	10.27	9.97	7.47	9.47	5.07
407	47	NA	54.11959993	-117.5038001	1104	2011/06/15	4.82	5.83	7.9	5.45	8.97	8.67	5.16	7.79	10.03	5.32	5.26	7.44	7.31	9.32	9.81	1.72	3.72	4.41	6.13	3.77	5.85	9.07	8.73	8.4	6	7.62	7.99	10.46	9.39	9.41	6.84	7.9	10.13	10.72	7.55	6.45	7.14	3.84	5.9	6.3	8.4	9.23	7.33
408	36	NA	54.07879993	-117.2889834	1167	2011/06/15	4.41	6.08	7.24	5.32	8.55	8.08	5.63	8.25	10.3	5.23	4.88	7.07	7.13	9.09	9.64	1.27	3.86	4.75	5.81	3.65	5.81	9.2	8.23	7.99	5.55	7.18	7.24	9.99	9.28	9.01	6.71	7.19	10.35	10.91	7.85	6.5	7.16	3.81	5.71	5.97	8.52	9.17	7.44
409	38	NA	54.07024993	-117.2686501	1158	2011/06/15	4.48	6.08	7.34	5.31	8.66	8.2	5.41	8.12	10.18	5.26	4.86	6.93	7	9.04	9.61	1.33	3.77	4.54	5.72	3.62	5.74	9.18	8.37	8.11	5.68	7.29	7.39	10.07	9.29	9.1	6.69	7.3	10.2	10.81	7.73	6.4	7.11	3.88	5.73	6.01	8.38	9.2	7.36
410	32	NA	54.32144993	-117.3355168	991	2011/06/15	6.66	0.78	9.19	4.93	8.64	9.74	4.43	7.61	11.07	2.41	6.54	7.82	8.99	10.89	10.91	2.45	6.05	4.92	8.31	6.58	7.35	10.21	10.21	9.72	7.4	8.82	9.9	11.05	9.23	10.34	8.33	9.46	10	11.5	8.26	7	7.93	3.93	5.51	8.01	9.07	10.3	9.6
411	43	NA	54.12553326	-117.1337668	1097	2011/06/15	5.23	6.09	8.23	5.77	9.32	8.81	4.79	8.48	10.29	5.09	5.22	7.33	7.49	9.34	9.61	1.78	4.03	3.96	6.04	4.36	7.05	10.32	9.64	8.91	6.44	8.17	8.23	10.33	9.42	9.85	7.19	7.94	9.65	10.77	7.72	6.29	7.64	4.66	5.77	7.01	8.82	9.65	7.72
412	34	NA	54.3582666	-117.3159334	975	2011/06/15	6.79	0.64	9.31	4.97	8.69	9.86	4.49	7.67	11.2	2.38	6.66	7.91	9.11	11	11.03	2.55	6.21	5.02	8.46	6.76	7.46	10.31	10.32	9.83	7.53	8.94	10.03	11.14	9.32	10.44	8.46	9.57	10.08	11.61	8.37	7.05	8.02	3.99	5.55	8.13	9.15	10.4	9.78
413	33	NA	54.34294993	-117.2836834	884	2011/06/15	7.21	3.33	9.76	5.48	9.77	10.4	5.06	8.52	11.47	4.57	6.85	8.52	9.07	11.65	10.93	3.16	5.57	4.72	8.13	6.38	8.06	10.63	10.79	10.32	7.59	8.88	10.01	11.22	9.81	11.11	8.37	9.5	9.9	11.7	8.69	7.2	7.9	4.55	6.17	8.25	9.12	10.08	9.38
414	41	NA	54.0611666	-116.9759501	1105	2011/06/15	5.23	6.73	8.31	5.83	9.55	8.96	4.43	8.65	10.33	5.46	4.8	7.36	7.04	8.17	8.87	1.31	3.99	2.98	5.52	4.27	7.17	10.64	10.01	9.04	6.69	8.76	8.42	10.39	9.92	10.06	7.26	8.01	9.26	10.68	7.28	5.89	7.67	5.21	5.72	7.16	8.75	9.86	7.64
415	31	NA	54.31879993	-117.1655334	919	2011/06/15	6.88	4.28	9.47	5.23	9.81	10.15	4.53	8.47	11.3	4.62	6.36	8.21	8.1	10.92	10.29	2.95	4.92	4.09	7.49	5.91	7.83	10.49	10.69	10.17	7.5	8.99	9.51	10.74	9.81	11.04	7.99	8.92	9.29	11.4	8.16	6.19	7.47	4.47	5.78	7.86	8.56	9.52	8.98
416	37	NA	54.35574993	-117.0494501	822	2011/06/15	7.74	6.52	9.98	4.59	10.71	10.83	4.36	8.86	12.16	6.54	6.19	8.72	6.83	10.99	9.76	3.57	4.4	3.35	6.95	6.02	8.11	10.28	11.3	10.84	7.89	9.6	9.23	10.22	10.77	11.94	7.91	8.34	8.44	11.59	8.41	5.95	6.52	4.19	5.2	7.55	7.11	8.16	9.06
417	44	NA	54.10044993	-116.5636001	961	2011/06/15	6.94	8.57	8.93	5.04	10.42	10.14	4.7	8.77	11.34	7.73	3.8	8.26	6.17	7.98	8.01	4.08	4.98	1.93	6.07	4.88	6.66	10.36	11.06	9.86	7.64	10.08	10.08	11.08	11.75	11.67	8.1	9.07	9.24	11.7	7.8	6.61	6.7	6.51	6.04	8.04	8.25	10.5	7.83
418	39	NA	54.08173326	-116.3141168	928	2011/06/15	7.45	8.86	9.12	4.65	10.34	10.56	5.35	8.31	11.45	8.11	4.05	8.83	5.66	8.8	9.19	5.97	5.92	3.2	7.1	5.39	5.55	9.4	10.89	9.92	7.75	10.34	10.86	12.02	12.84	12.32	8.54	9.93	10.13	12.04	7.99	7.76	5.99	6.94	6.21	8.26	8.31	11.09	8.21
419	48	NA	54.52158326	-116.7010501	777	2011/06/15	7.9	8	9.74	4.2	10.57	10.78	4.28	8.13	11.56	8.07	4.53	8.08	5.79	9.58	8.75	3.71	3.23	2.72	7.46	2.8	5.09	9.85	10.63	10.71	7.44	10.51	9.99	11.05	10.65	12.42	7.38	9.37	8.61	11.35	7.45	5.51	5.24	5.27	6.5	7.92	7.41	8.36	6.33
420	40	NA	54.4248666	-116.4852834	935	2011/06/15	6.92	6.87	7.46	4.95	10.22	10.24	5.38	9.93	12.16	7.58	3.83	6.13	5.16	8.87	8.34	3.48	5.01	2.36	6.65	5.2	6.62	10.19	10.96	10.43	7.55	8.44	10.11	10.45	10.73	11.83	7.54	9.22	9.04	12.47	9.31	5.44	5.55	6.9	6.65	7.65	8.26	11.16	7.28
421	42	NA	54.0832666	-116.0727001	989	2011/06/15	7.32	8.42	8.99	5.51	10.03	10.37	6.39	9.14	12.07	7.96	4.44	8.43	6.47	9.32	10.06	7.14	5.84	4.56	7.93	5.54	6.22	10.23	11.09	9.59	7.59	10.12	10.73	11.7	12.91	12.68	8.88	10.06	10.46	12.41	8.99	8.12	6.38	7.27	6.23	8.28	9.25	11.42	8.58
422	35	NA	54.06619993	-116.0502501	996	2011/06/15	7.3	8.32	8.98	5.68	9.95	10.32	6.57	9.3	12.15	7.91	4.53	8.36	6.62	9.39	10.21	7.27	5.81	4.77	8.04	5.56	6.34	10.4	11.11	9.53	7.55	10.04	10.7	11.64	12.97	12.75	8.92	10.06	10.55	12.46	9.19	8.2	6.54	7.31	6.22	8.27	9.43	11.46	8.65
423	45	NA	54.36233326	-116.1264501	1006	2011/06/15	6.73	7.35	7.8	5.16	9.83	9.96	5.77	9.33	11.77	7.57	3.68	6.81	5.62	9.06	9.21	5.61	5.22	3.91	7.55	5.11	6.25	9.9	10.66	9.85	7.22	8.9	10.12	10.98	11.59	11.95	7.96	9.32	9.4	12.18	8.96	6.6	5.43	7.01	6.37	7.68	8.6	11.25	8.09
424	46	NA	54.37494993	-115.6812168	996	2011/06/15	6.79	7.25	8.18	6.27	8.95	9.14	6.69	7.98	10.81	7.84	3.32	7.14	6.75	9.04	9.32	7.74	5.49	6.16	9.2	5.37	6.94	10.04	11.01	9.58	7.03	9.07	10	10.56	11.33	11.75	9.03	10.09	10.01	12.74	9.65	7.36	5.79	7.69	6.44	7.59	9.98	11.84	9.05
425	48	NA	54.1004666	-118.7256834	1067	2012/06/15	2.67	5.93	6.67	4.15	6.43	4.1	2.95	4.75	9.75	8.02	4.38	4.05	8.68	2.2	8.32	3.52	8.08	4.65	5.56	5.53	2.31	1.69	4.68	5.01	7.27	9.37	7.23	8.37	6.96	8.1	10.57	12.24	10.43	9.46	8.52	6.31	10.73	4.76	9.28	10.35	7.82	6.56	7.68
426	46	NA	54.13474993	-118.7508168	933	2012/06/15	3.56	6.91	7.58	5.51	7.48	5.18	4.1	6.01	10.23	9.23	5.86	5.34	9.52	3.34	9.4	4.76	8.94	5.51	6.29	6.62	3.6	2.77	5.71	5.94	8.42	10.61	8.35	9.42	7.89	8.93	11.51	12.76	11.51	10.13	9.15	7.6	11.67	5.93	10.2	11.15	8.82	7.57	8.78
427	41	NA	54.17984993	-118.5362334	966	2012/06/15	3.73	6.71	7.31	5.43	7.2	5.12	3.87	5.99	9.55	9.02	5.93	5.4	9.64	3.11	9.3	4.42	8.93	5.26	6.13	6.09	3.81	2.56	4.96	5.55	8.56	11.06	8.53	9.56	7.75	8.87	11.11	12.6	11.54	9.78	8.95	7	11.24	5.53	9.88	10.79	8.39	7.18	8.24
428	62	NA	54.16434993	-118.5125834	1162	2012/06/15	2.29	5.27	5.99	3.51	5.71	3.52	2.24	4.14	8.92	7.36	3.83	3.53	8.3	1.47	7.64	2.66	7.58	4.03	5.05	4.68	1.94	1.04	3.6	4.29	6.9	9.19	6.86	8	6.32	7.63	9.84	11.74	9.99	8.82	7.96	5.37	9.97	3.93	8.58	9.73	7.07	5.81	6.83
429	40	NA	54.19728326	-118.5417501	1092	2012/06/15	2.8	5.79	6.45	4.31	6.25	4.13	2.88	4.89	9	8.02	4.72	4.28	8.76	2.09	8.24	3.35	8.07	4.49	5.41	5.23	2.76	1.65	4.11	4.76	7.6	10	7.55	8.64	6.82	8.08	10.32	11.97	10.63	9.12	8.25	6.02	10.43	4.57	9.06	10.12	7.58	6.34	7.39
430	52	NA	54.17504993	-118.4816668	1302	2012/06/15	1.27	4.25	5.03	2.2	4.64	2.4	1.11	2.87	8.35	6.21	2.42	2.24	7.32	0.37	6.49	1.48	6.63	3.2	4.26	3.75	0.73	0.05	2.63	3.44	5.8	7.97	5.74	6.95	5.29	6.78	8.97	11.06	8.97	8.1	7.19	4.32	9.09	2.9	7.68	8.99	6.18	4.9	5.91
431	53	NA	54.20263326	-118.4740501	1067	2012/06/15	3.03	6.01	6.64	4.66	6.49	4.45	3.18	5.26	8.98	8.3	5.19	4.68	9.02	2.33	8.51	3.62	8.27	4.66	5.57	5.43	3.15	1.91	4.28	4.96	7.94	10.46	7.93	8.96	7.07	8.29	10.51	12.1	10.96	9.21	8.42	6.29	10.61	4.81	9.25	10.26	7.78	6.55	7.6
432	63	NA	54.23884993	-118.4878001	1070	2012/06/15	2.99	6	6.6	4.74	6.46	4.47	3.21	5.33	8.81	8.35	5.31	4.73	8.98	2.36	8.48	3.65	8.23	4.67	5.51	5.47	3.3	1.97	4.26	4.96	8.03	10.6	8	9.02	7	8.28	10.52	11.99	11.04	9.13	8.32	6.34	10.58	4.87	9.23	10.28	7.8	6.58	7.66
433	64	NA	53.7643666	-117.4975834	1211	2012/06/15	3.39	5.45	6.47	4.14	6.62	3.57	1.96	4.64	9.89	7.09	4.01	4.21	8.28	2.41	9.8	4.27	9.47	4.16	6.42	6.01	1.7	1.72	4.38	5.44	7.45	9.63	8.36	8.95	9.59	8.68	10.88	12.85	10.28	10.23	9.34	8.35	11.9	5.18	9.65	8.17	8.26	6.59	7.13
434	61	NA	53.4749166	-116.9677834	1092	2012/06/15	4.13	5.94	7.36	4.92	7.37	4.26	2.66	6.09	11.22	8.35	5.03	5.19	8.94	3.39	11.07	5.39	10.15	4.7	7.17	7.22	2.35	2.56	5.2	6.88	8.86	10.35	10.27	10.55	10.62	9.81	12.14	13.65	11.52	11.08	10.05	10.52	12.86	6.53	10.25	8.94	9.86	7.82	8.15
435	55	NA	54.1179166	-117.5009668	1120	2012/06/15	3.31	5.63	6.6	4.83	6.72	4.8	3.24	5.95	8.17	7.84	5.32	5.53	8.85	2.76	9.9	4.53	8.62	4.23	5.95	5.75	4.38	3.22	4.46	5.97	8.86	11.77	9.28	9.98	8.74	9.34	11.12	12.62	11.83	9.3	9.54	8.53	10.6	5.77	9.56	9.45	8.9	7.19	8.06
436	42	NA	53.7987666	-117.0359834	1209	2012/06/15	3	4.94	6.32	3.88	6.38	3.62	2.14	5.29	9.2	7.4	3.95	4.48	7.96	2.5	9.98	4.37	8.81	3.78	5.94	5.97	2.56	2.18	4.45	5.97	8.14	9.92	9.02	9.61	9.07	8.98	11.05	12.62	10.84	9.66	9.18	9.26	11.32	5.76	9.35	8.65	9	6.91	7.57
437	58	NA	53.83933326	-117.0529668	1158	2012/06/15	3.22	5.18	6.51	4.12	6.58	3.88	2.41	5.54	9.25	7.56	4.14	4.73	8.15	2.77	10.22	4.63	8.99	4.04	6.16	6.19	3.03	2.57	4.67	6.25	8.45	10.3	9.27	9.88	9.27	9.29	11.35	12.87	11.19	9.86	9.44	9.5	11.45	6.03	9.58	8.97	9.3	7.2	7.89
438	56	NA	54.07018326	-117.2686834	1158	2012/06/15	3.15	5.43	6.43	4.41	6.61	4.34	2.86	5.65	8.22	7.34	4.3	5.03	8.25	2.78	10.04	4.54	8.45	4.03	5.8	5.69	4.2	3.26	4.31	5.99	8.58	11.11	8.92	9.71	8.71	9.34	11.19	12.66	11.53	9.42	9.41	8.73	10.45	5.8	9.4	9.26	9.08	7.17	8.01
439	33	NA	54.31878326	-117.5147501	1070	2012/06/15	3.62	5.82	6.67	5.8	6.84	5.7	4.1	6.89	7.35	8.6	7.09	6.55	9.57	3.61	10.1	4.92	8.24	4.41	5.68	5.97	5.59	4.04	3.89	6.61	10.05	13.92	10.47	10.93	8.32	9.93	11.74	12.1	13.06	8.74	9.21	8.3	10.3	6.2	9.43	9.84	9.48	7.65	8.62
440	54	NA	54.17544993	-117.3541334	1073	2012/06/15	3.78	6	6.84	5.33	7.1	5.19	3.79	6.5	8.05	8.01	5.47	5.93	8.96	3.66	10.44	5.12	8.56	4.54	5.96	6.15	5.39	4.16	4.1	6.79	9.63	12.74	9.79	10.51	8.78	10.16	11.96	12.55	12.64	9.47	9.55	8.78	10.56	6.38	9.68	9.88	9.68	7.8	8.73
441	49	NA	53.7121666	-116.8663501	1116	2012/06/15	3.53	5.37	6.99	4.43	6.82	4.12	2.64	6.27	10.25	8.25	4.84	5.08	8.62	3.03	10.68	5	9.37	4.28	6.52	6.83	2.9	2.64	5.1	6.75	9.06	10.36	10.32	10.65	9.74	9.74	11.93	13.23	11.72	10.24	9.79	10.67	12.06	6.67	9.85	9.32	10.05	7.74	8.19
442	33	NA	53.69224993	-116.7801334	1036	2012/06/15	4.01	5.72	7.52	5.01	7.16	4.6	3.08	7.22	10.95	8.95	5.74	5.67	9.11	3.64	11.27	5.62	9.82	4.7	6.94	7.52	3.44	3.11	5.69	7.38	9.91	10.8	11.51	11.58	10.25	10.39	12.71	13.69	12.55	10.74	10.29	11.81	12.62	7.48	10.26	9.87	11.01	8.54	8.78
443	45	NA	54.4572166	-117.5414834	853	2012/06/15	5.32	7.69	8.17	7.96	8.27	7.8	6.08	8.93	8.39	10.81	10.16	8.67	11.68	5.64	10.7	6.23	8.75	5.93	6.31	7.51	7.28	5.79	4.84	7.79	11.89	16.4	12.44	12.69	7.84	10.71	12.93	13.02	14.85	9.47	9.21	8.71	11.36	7.43	10.31	11.82	10.64	9.03	10.21
444	34	NA	53.6346166	-116.6807334	1023	2012/06/15	3.91	5.62	7.57	4.89	6.95	4.48	2.97	7.42	11.31	9.04	5.86	5.54	9.17	3.47	11.21	5.55	9.77	4.62	6.88	7.59	3.13	2.93	5.55	7.48	10.16	10.63	12.14	11.97	10.18	10.52	12.89	13.67	12.79	10.67	10.28	12.16	12.63	7.61	10.15	9.98	11.2	8.64	8.71
445	48	NA	54.37634993	-117.3823834	884	2012/06/15	4.97	7.28	7.9	7.13	8.18	6.98	5.52	8.27	8.43	9.66	7.92	7.73	10.58	5.31	11.69	6.16	8.73	5.33	6.52	6.86	7.35	6.22	4.8	7.64	11.25	15.07	11.27	11.94	8.77	11.26	13.02	12.98	14.3	9.83	10.06	9.54	10.72	7.32	10.15	11.12	11.09	8.99	9.92
446	55	NA	53.91088326	-116.9132168	1077	2012/06/15	3.63	5.67	6.99	4.68	7.05	4.5	3.07	6.32	9.46	8.01	4.55	5.33	8.54	3.37	10.87	5.24	9.14	4.44	6.46	6.61	4.13	3.44	5.05	6.86	9.19	11.01	9.9	10.51	9.52	9.95	12.03	13.33	11.97	10.18	9.88	10.13	11.47	6.68	9.9	9.64	10.13	7.87	8.54
447	46	NA	54.46923326	-117.4516168	849	2012/06/15	5.21	7.45	8.13	7.69	8.31	7.49	5.96	8.78	8.53	10.4	9.14	8.28	11.2	5.64	11.21	6.41	8.61	5.65	6.41	7.34	7.52	6.12	5.03	8.03	11.71	15.78	11.91	12.35	8.17	11.1	13.02	12.97	14.63	9.73	9.58	9.18	10.95	7.63	10.27	11.79	11.06	9.17	10.25
448	47	NA	54.28374993	-117.2486168	1026	2012/06/15	4.03	6.42	7.07	5.66	7.46	5.54	4.2	6.83	7.87	7.85	5.23	6.17	8.93	4.26	10.89	5.42	8.29	4.64	5.87	6.11	6.52	5.26	4.09	6.89	9.97	13.2	9.75	10.65	8.68	10.63	12.42	12.68	13.12	9.66	9.8	9.03	10.02	6.63	9.69	10.31	10.28	8.18	9.13
449	60	NA	53.82224993	-116.7824168	1170	2012/06/15	2.88	4.8	6.33	3.87	6.23	3.65	2.2	5.72	9.25	7.57	4.08	4.56	7.93	2.54	10.12	4.54	8.69	3.82	5.96	6.24	2.97	2.47	4.62	6.33	8.65	10.1	9.68	10.11	9.05	9.3	11.47	12.73	11.33	9.65	9.27	9.95	11.23	6.22	9.32	8.98	9.63	7.32	7.87
450	37	NA	53.80324993	-116.7471168	1158	2012/06/15	3.05	4.88	6.46	4.05	6.27	3.77	2.27	5.99	9.5	7.78	4.42	4.7	8.02	2.83	10.18	4.7	8.8	3.93	6.04	6.4	3.09	2.5	4.41	6.63	8.97	10.36	10.19	10.49	9.15	9.62	11.8	12.81	11.71	9.85	9.35	10.1	11.43	6.36	9.39	9.11	9.9	7.56	8.01
451	57	NA	54.06004993	-116.9966501	1108	2012/06/15	3.23	5.5	6.48	4.39	6.72	4.31	2.92	5.83	8.22	7.14	3.77	4.99	7.95	3.21	10.57	4.82	8.3	4.02	5.77	5.8	4.71	3.78	4.32	6.3	8.78	11.09	8.98	9.83	8.75	9.68	11.69	12.88	11.75	9.54	9.48	9.17	10.25	6.11	9.36	9.54	9.76	7.46	8.29
452	36	NA	53.80098326	-116.7369501	1159	2012/06/15	3.04	4.86	6.45	4.03	6.25	3.76	2.26	6	9.51	7.78	4.42	4.69	8.02	2.82	10.18	4.7	8.79	3.92	6.03	6.4	3.07	2.48	4.42	6.63	8.98	10.34	10.21	10.5	9.14	9.62	11.8	12.81	11.71	9.84	9.35	10.11	11.43	6.37	9.38	9.1	9.91	7.57	8.01
453	38	NA	53.75673326	-116.6575001	1049	2012/06/15	3.83	5.56	7.38	4.88	6.97	4.52	3.01	7.22	10.74	8.85	5.59	5.55	8.92	3.51	11.1	5.63	9.67	4.6	6.81	7.38	3.61	3.11	5.42	7.55	10.09	10.91	11.75	11.77	10.02	10.45	12.75	13.53	12.68	10.61	10.14	11.63	12.41	7.47	10.11	9.86	11.03	8.53	8.76
454	39	NA	54.38028326	-117.2204834	884	2012/06/15	4.86	7.39	7.82	6.52	8.36	6.36	5.16	7.67	8.39	8.31	5.47	6.86	9.43	5.38	11.81	6.05	8.38	5.12	6.25	6.49	8.06	6.75	4.47	7.36	10.68	13.91	9.92	11.1	8.78	11.42	13.13	12.98	13.95	10.3	10.29	9.64	10.04	7.15	10.02	11.15	11.26	8.92	9.88
455	44	NA	53.36144993	-116.1620334	1012	2012/06/15	4.73	6.1	8.18	6.02	7.24	5.16	3.77	8.5	11.77	9.8	6.67	6.18	9.19	4.46	11.35	7.01	10.53	5.51	7.48	7.9	4.36	3.77	6.82	8.97	11.4	11.81	12.67	12.64	10.44	10.97	13.44	13.88	13.15	11.67	10.64	11.95	13.23	8.25	10.31	10.12	11.87	9.67	9.55
456	35	NA	53.7565666	-116.5518501	1020	2012/06/15	3.89	5.62	7.52	4.95	7	4.59	3.09	7.46	11.02	9.04	5.77	5.63	9.07	3.54	11.18	5.7	9.71	4.67	6.88	7.52	3.58	3.14	5.58	7.63	10.26	10.88	12.05	11.98	10.05	10.54	12.87	13.62	12.84	10.67	10.22	11.89	12.5	7.66	10.17	9.99	11.22	8.69	8.84
457	39	NA	53.75039993	-116.5171001	1041	2012/06/15	3.74	5.46	7.37	4.8	6.84	4.44	2.94	7.32	10.89	8.9	5.63	5.48	8.92	3.4	11.03	5.56	9.58	4.54	6.76	7.39	3.45	3	5.46	7.51	10.14	10.74	11.94	11.86	9.91	10.41	12.74	13.48	12.71	10.55	10.09	11.77	12.38	7.54	10.03	9.87	11.1	8.57	8.72
458	45	NA	53.51998326	-116.2771334	945	2012/06/15	4.66	6.3	8.32	5.61	7.49	5.18	3.69	8.43	12.2	9.85	6.71	6.25	9.86	4.26	11.84	6.38	10.41	5.37	7.56	8.31	3.87	3.68	6.51	8.37	11.14	11.2	13.1	12.87	10.72	11.23	13.71	14.34	13.58	11.39	10.97	12.98	13.33	8.48	10.72	10.74	12.15	9.57	9.5
459	31	NA	53.82224993	-116.4755001	1080	2012/06/15	3.53	5.26	7.07	4.68	6.74	4.38	2.89	7.06	10.18	8.63	5.23	5.38	8.53	3.33	10.79	5.58	9.34	4.41	6.57	7.05	3.87	3.11	5.25	7.52	9.99	10.92	11.47	11.59	9.58	10.21	12.46	13.19	12.49	10.37	9.8	11.07	12	7.34	9.87	9.62	10.83	8.39	8.69
460	32	NA	53.85379993	-116.4846501	1074	2012/06/15	3.58	5.33	7.09	4.77	6.83	4.49	3	7.09	10.04	8.65	5.2	5.47	8.53	3.43	10.85	5.69	9.34	4.46	6.59	7.03	4.13	3.27	5.27	7.62	10.04	11.09	11.39	11.58	9.56	10.26	12.47	13.2	12.53	10.39	9.81	10.94	11.95	7.37	9.91	9.64	10.84	8.42	8.79
461	43	NA	53.47494993	-116.0703668	1009	2012/06/15	4.76	6.19	8.08	5.89	7.15	5.2	3.72	8.57	11.66	9.95	6.71	6.17	9.22	4.4	11.18	6.95	10.39	5.44	7.4	7.84	4.5	3.75	6.91	9.08	11.65	11.44	12.81	13.21	10.14	10.85	13.45	13.81	13.2	11.57	10.5	11.8	13.18	8.4	10.43	10.2	11.98	9.78	9.61
462	47	NA	53.47494993	-116.0703334	1009	2012/06/15	4.76	6.19	8.08	5.89	7.15	5.2	3.72	8.57	11.66	9.95	6.71	6.17	9.22	4.4	11.18	6.95	10.39	5.44	7.4	7.84	4.5	3.75	6.91	9.08	11.65	11.44	12.81	13.21	10.14	10.85	13.45	13.81	13.2	11.57	10.5	11.8	13.18	8.4	10.43	10.2	11.98	9.78	9.61
463	57	NA	53.32486661	-115.8927334	979	2012/06/15	5.31	6.66	8.39	6.71	6.93	5.54	4.29	9.32	11.53	10.36	7.24	6.54	8.87	4.86	10.65	8.03	10.69	6.07	7.5	7.61	5.62	4.41	8.22	10.38	12.95	12.19	12.96	13.83	9.9	10.9	13.63	13.63	13.25	12.08	10.44	11.26	13.12	8.9	10.49	9.97	12.14	10.65	10.17
464	59	NA	53.28373327	-115.8316834	1002	2012/06/15	5.26	6.5	8.37	6.88	6.66	5.21	4.13	9.07	11.54	10.02	7.08	6.21	8.48	4.6	10.35	7.93	10.71	6.01	7.39	7.41	5.28	4.24	8.07	10.12	12.74	12.47	12.53	13.41	9.96	10.79	13.53	13.51	13.04	12.22	10.42	11.17	12.97	8.35	10.15	9.57	11.86	10.5	9.89
465	37	NA	54.35238326	-116.8854168	844	2012/06/15	4.93	7.88	7.94	5.98	8.9	5.95	4.95	6.99	7.98	6.12	2.17	6.01	8.02	6.46	12.62	5.97	7.99	4.95	5.96	6	9.78	7.83	3.99	6.99	9.99	12.98	8.1	10.03	8.94	11.89	13.8	13.39	13.92	10.91	10.89	9.92	9.04	6.98	9.95	11.49	12.02	8.94	9.94
466	32	NA	54.08968326	-116.6189168	1036	2012/06/15	3.81	5.83	7	5.14	7.31	4.95	3.68	6.94	8.57	7.91	4.31	5.76	8.2	4.39	11.35	5.87	8.6	4.53	6.19	6.56	6.1	4.7	4.74	7.43	9.92	12.03	9.93	10.76	9.03	10.48	12.62	13.05	12.73	10.16	9.68	9.79	10.74	7.1	9.75	9.92	10.99	8.4	9.19
467	51	NA	53.65393326	-116.1780001	863	2012/06/15	5.04	6.64	8.59	6.09	7.85	5.68	4.19	8.88	12.18	10.24	6.98	6.7	9.98	4.81	12.07	7.1	10.73	5.78	7.88	8.49	4.83	4.27	6.99	9.09	11.68	11.81	13.28	13.22	10.83	11.52	13.96	14.48	13.83	11.8	11.15	12.75	13.55	8.88	10.99	10.95	12.47	10.02	10.02
468	42	NA	56.1237666	-118.5858834	621	2012/06/15	7.73	9.44	9.94	9.58	9.13	6.03	6.74	9.26	12.36	13.24	10.01	7.45	8.37	8.92	10.42	8.14	8.38	7.1	6.12	10.68	9.56	6.94	6.59	9.92	12.08	12.36	7.08	9.82	5.29	10.44	12.2	8.6	13.82	9.8	6.58	8.03	14.45	10.97	10.77	13.77	11.78	10.66	11.6
469	44	NA	54.32414993	-116.6892834	938	2012/06/15	4.35	6.95	7.37	5.48	8.18	5.41	4.37	6.64	7.59	6.28	2.41	5.68	7.72	5.51	11.78	5.69	7.71	4.56	5.66	5.86	8.76	6.9	3.84	6.81	9.73	12.55	8.23	9.91	8.46	11.19	13.44	12.92	13.34	10.34	10.2	9.36	9.1	6.77	9.51	10.84	11.81	8.52	9.47
470	34	NA	54.1317666	-116.4804001	956	2012/06/15	4.51	6.28	7.8	5.76	8.06	5.79	4.48	7.85	9.14	8.81	4.94	6.51	8.8	4.97	11.95	6.87	9.21	5.19	7	7.29	7.22	5.65	5.6	8.45	10.82	12.7	10.74	11.74	9.44	11.14	13.51	13.85	13.46	10.87	10.34	10.29	11.44	7.97	10.28	10.65	12.09	9.23	9.97
471	50	NA	53.65628326	-115.9760834	855	2012/06/15	5.32	6.75	8.66	6.69	7.86	6.16	4.59	9.47	11.57	10.72	7.29	6.93	9.72	5.47	11.8	8.07	10.89	6.14	7.94	8.39	6.11	4.98	7.58	10.06	12.37	12.38	13.39	13.55	10.4	11.55	14.03	14.24	13.92	12.13	11.01	11.97	13.5	9.36	11	10.96	12.72	10.61	10.5
472	36	NA	54.0563166	-116.3444001	1051	2012/06/15	3.76	5.39	7.31	5.34	7.29	5.25	3.74	7.54	9.05	9.12	5.01	5.98	8.53	4.45	11.32	6.6	9.26	4.79	6.9	7.18	6.12	4.45	5.64	8.46	10.62	12.08	11.12	11.85	9.12	10.45	12.92	13.3	12.91	10.58	9.84	10.1	11.67	7.84	9.98	9.93	11.53	8.92	9.6
473	49	NA	54.23529993	-116.4538168	884	2012/06/15	4.97	6.91	8.12	6.23	8.59	6.2	5.05	8.09	9.06	8.71	4.75	6.85	8.98	5.78	12.44	7.06	9.1	5.54	7.07	7.43	8.31	6.56	5.63	8.49	11.02	13.24	10.33	11.57	9.5	11.57	13.93	14.01	13.89	11.11	10.61	10.27	11.18	8.17	10.52	11.16	12.5	9.54	10.4
474	54	NA	53.49241661	-115.6452001	930	2012/06/15	5.84	7.03	8.67	7.28	7.29	6.11	4.65	9.77	11.73	10.82	7.75	6.89	9.11	5.53	10.96	8.51	11.08	6.4	7.76	7.87	6.37	4.81	8.47	11.08	13.42	12.6	13.33	14.39	9.9	11.24	13.96	13.85	13.59	12.61	10.67	11.01	13.52	9.28	10.83	10.36	12.59	11.22	10.64
475	43	NA	54.1611166	-116.3124168	886	2012/06/15	5.2	6.65	8.77	6.79	8.82	6.84	5.47	9.17	9.88	10.68	6.22	7.61	9.8	6.14	12.74	8.33	10.22	6.18	8.17	8.53	8.28	6.28	7.09	10.03	12.07	13.6	12.14	13.08	10.11	11.76	14.32	14.56	14.26	11.74	10.99	10.92	12.59	9.42	11.2	11.47	12.96	10.35	11.18
476	41	NA	54.5398166	-116.6351668	803	2012/06/15	5.57	7.87	8.5	6.76	9.21	6.55	5.62	7.9	8.64	7.9	4.08	6.95	8.95	7.33	12.47	6.91	8.78	5.7	6.65	7.21	9.71	7.75	5.09	8.04	10.86	13.71	9.46	11	9.17	12.06	14.45	12.94	14.33	11.27	10.92	10.03	10.46	8.12	10.53	12.34	12.55	9.64	10.6
477	35	NA	54.5415666	-116.6158001	786	2012/06/15	5.62	7.86	8.55	6.83	9.24	6.6	5.68	7.98	8.71	8.07	4.25	7.04	9.04	7.35	12.5	6.99	8.85	5.76	6.72	7.32	9.68	7.72	5.19	8.14	10.94	13.76	9.58	11.09	9.18	12.06	14.48	12.97	14.35	11.3	10.91	10.03	10.59	8.23	10.57	12.36	12.57	9.7	10.66
478	32	NA	57.0684166	-119.0860334	918	2012/06/15	5.32	6.55	7.58	9.01	7.3	5.44	5	7.59	9.66	12.08	8.67	7.32	7.27	8.98	10.41	6.35	7.4	4.87	5.62	11.37	9	5.59	5.72	8.08	10.73	10.14	8.85	7.91	4.38	8.72	11.77	9.03	13.4	9.4	7.68	7.39	13.36	11.22	9.92	11.87	10.74	10.69	9.41
479	46	NA	56.61854993	-118.5969834	833	2012/06/15	6.58	8.03	9.06	9.4	8.49	6.09	6.35	8.28	11.01	12.9	9.25	7.32	8.37	9.43	10.71	7.73	8.16	5.93	5.66	11.08	9.49	6.38	5.91	8.82	10.93	11.68	8.26	8.93	4.96	9.06	12.7	8.79	13.4	9.51	7.32	7.11	13.94	12.12	10.33	12.95	11.6	10.7	10.62
480	31	NA	54.13284993	-116.0956834	867	2012/06/15	5.35	6.51	9.07	7.06	9.04	7.35	5.98	10.21	10.5	12.45	7.13	8.39	10.25	6.54	13.3	9.64	10.93	6.78	9.17	9.45	8.54	6.25	8.51	11.5	13.09	14.08	13.57	14.25	10.67	11.99	14.42	14.77	14.54	12.19	11.11	11.36	13.65	10.53	11.88	11.72	13.21	11.01	11.98
481	52	NA	54.4400666	-116.3954834	1016	2012/06/15	4.04	5.66	7.26	5.51	7.59	5.23	4.13	6.92	7.49	7.86	3.81	5.9	7.98	5.29	10.9	6.2	8.16	4.74	6.03	6.76	7.81	5.77	4.69	7.65	10.16	12.45	9.41	10.63	8.14	10.45	13.19	12.5	12.98	10.15	9.56	8.85	10.3	7.57	9.49	10.49	11.52	8.72	9.57
482	31	NA	56.8604666	-118.7886668	954	2012/06/15	5.48	6.75	7.85	9.06	7.52	5.31	5.01	7.52	9.78	12.11	8.49	6.95	7.4	9.07	10.37	6.29	7.42	4.8	5.32	11.26	8.98	5.52	5.33	7.63	10.37	10.05	8.2	7.76	4	8.42	11.57	8.43	13.14	9.14	7.39	6.87	13.25	11.13	9.47	12.01	10.59	10.24	9.14
483	51	NA	54.4812666	-116.3582668	981	2012/06/15	5.25	6.76	8.44	6.71	8.74	6.4	5.3	8.11	8.63	9.15	5.08	7.11	9.17	6.63	12.14	7.43	9.35	5.93	7.21	8.01	8.92	6.86	5.91	8.88	11.34	13.59	10.62	11.81	9.25	11.55	14.44	13.64	14.09	11.29	10.65	9.92	11.56	8.8	10.64	11.76	12.75	9.91	10.72
484	33	NA	57.25188326	-119.1224334	890	2012/06/15	5.21	6.39	7.54	9.15	7.33	5.46	4.9	7.59	9.61	12.05	8.63	7.34	7.11	9.05	10.57	6.12	7.46	4.81	5.68	11.66	9.07	5.67	5.74	8.01	10.78	9.97	9.03	7.8	4.23	8.76	11.61	9.1	13.55	9.51	7.86	7.49	13.24	11.13	9.85	11.86	10.62	10.69	9.16
485	39	NA	56.60514993	-118.4499834	752	2012/06/15	6.68	8.14	9.32	9.58	8.77	6.23	6.56	8.41	11.33	13.06	9.38	7.41	8.39	9.58	10.91	7.84	8.37	6.09	5.75	11.28	9.67	6.63	5.99	9	11.06	11.96	8.42	9.08	4.94	9.25	12.85	8.94	13.62	9.68	7.41	7.22	13.99	12.35	10.51	13.16	11.69	10.89	10.74
486	56	NA	54.8324666	-116.5757334	853	2012/06/15	6.7	7.21	8.91	8.13	9.25	6.9	6.63	8.87	8.94	10.94	7.28	8.17	9.98	8.06	12.07	8.3	9.79	6.87	7.09	9.49	9.32	6.87	6.66	9.63	11.85	14.52	10.9	11.76	8.13	11.49	14.26	11.7	14.26	11.37	9.57	8.66	13.21	10.21	10.98	12.67	12.13	10.55	11.48
487	50	NA	54.36379993	-116.0805501	969	2012/06/15	4.87	5.95	8.38	6.52	8.4	6.46	5.17	8.88	9.25	10.69	6.09	7.34	9.45	6	12.19	8.1	9.76	5.92	7.84	8.46	7.98	5.81	6.94	9.87	11.77	13.28	11.64	12.65	9.51	11.14	13.9	13.92	13.76	11.27	10.3	10.04	12.38	9.27	10.78	11.02	12.45	10.04	10.92
488	51	NA	56.7078166	-118.3066501	792	2012/06/15	5.76	6.96	8.42	9.41	8.16	5.76	5.65	7.86	10.65	12.46	8.62	7.17	7.19	9.18	10.9	6.48	7.98	5.2	5.37	11.65	9.43	6.14	5.39	8.21	10.65	10.86	8.46	8.18	4.05	8.77	11.96	8.68	13.5	9.48	7.45	7.07	13.22	11.61	9.92	12.48	10.87	10.64	9.46
489	53	NA	53.92443326	-115.4830168	884	2012/06/15	6.46	6.78	10.12	8.6	9.16	7.93	5.97	10.68	10.56	13.5	8.55	7.92	10.66	7.25	12.44	10.03	12.2	7.54	9.52	9.95	8.62	6.57	9.04	12.47	13.74	13.98	14.31	15.25	10.49	12.04	15.2	15.1	14.8	13.43	11.57	10.86	14.78	11.48	12.06	11.84	13.8	12.1	12.09
490	42	NA	54.36339993	-115.5831001	930	2012/06/15	5.67	5.87	9.59	7.61	8.96	7.28	5.65	9.87	9.49	12.75	7.39	7.7	10.16	6.62	12.12	9.43	11.22	7.01	9.1	9.77	8.59	6.3	8.34	11.41	12.82	13.65	13.11	14.19	10.04	11.5	14.72	14.78	14.3	12.53	10.99	10.19	13.96	10.71	11.56	11.44	13.13	11.17	11.66
491	47	NA	57.1970166	-118.3602001	732	2012/06/15	4.49	5.38	7.26	9.56	7.43	5.19	4.3	7.19	9.21	11.77	7.85	7.03	6.08	9.07	11.13	4.67	7.4	3.95	5.13	12.58	9.2	5.49	4.87	7.02	10.13	8.83	8.61	6.65	2.86	8.12	10.48	8.39	13.56	9.46	8.06	7.09	12.14	10.5	8.8	11.53	9.63	9.99	7.52
492	44	NA	57.20634993	-118.3667834	732	2012/06/15	4.49	5.37	7.24	9.56	7.42	5.19	4.29	7.19	9.2	11.76	7.84	7.02	6.07	9.07	11.13	4.65	7.39	3.95	5.13	12.58	9.19	5.48	4.87	7.01	10.13	8.81	8.61	6.64	2.85	8.11	10.46	8.39	13.55	9.45	8.06	7.09	12.14	10.48	8.79	11.52	9.62	9.98	7.5
493	45	NA	57.2692666	-118.3925001	762	2012/06/15	4.34	5.1	7.12	9.46	7.17	5.04	4.16	7.12	8.95	11.55	7.94	7.15	6.25	9.16	11.07	4.64	7.39	3.93	5.23	12.66	9.23	5.57	4.89	7.08	10.15	8.76	8.77	6.48	2.79	8.49	10.36	8.33	13.66	9.5	8.21	7.27	12.07	10.55	8.84	11.4	9.61	10.12	7.49
494	34	NA	58.00238325	-119.0620501	750	2012/06/15	4.84	5.27	7.68	9.24	6.53	5.2	4.52	7.16	7.41	11.16	9.17	8.32	8.05	9.9	10.24	6.51	7.98	4.33	5.61	12.33	9.46	7.13	6.08	8.85	10.34	9.98	9.06	6.06	3.13	9.63	11.02	8.25	13.66	10.38	9.5	7.87	11.42	10.97	9.52	11.36	10.62	10.77	9.05
495	40	NA	54.55359993	-115.4873668	1036	2012/06/15	4.96	4.3	8.84	6.99	7.98	6.05	4.26	8.14	7.48	11.57	6.76	6.01	9.11	5.96	9.86	7.82	10.05	6.08	7.83	9.25	7.85	5.35	6.59	9.86	11.5	12.29	11.11	12.69	8.19	10.14	14.05	13.76	13.18	11.65	9.82	8	13.14	9.9	10.06	10.32	11.77	10.1	10.06
496	41	NA	56.65098326	-117.2117001	472	2012/06/15	5.62	6.73	9.29	10.49	9.36	6.62	6.58	8.37	11.22	13.31	9.31	7.81	7.37	10.21	12.31	6.63	8.85	5.32	5.96	13.24	10.4	7.1	5.96	9.03	10.9	11.85	9.38	8.22	4.13	9.35	12.86	9.66	14.93	10.82	8.76	7.8	13.3	13.28	10.65	13.18	11.15	11.53	9.76
497	43	NA	56.6543166	-117.2081501	504	2012/06/15	5.55	6.66	9.22	10.41	9.28	6.55	6.51	8.3	11.15	13.24	9.24	7.73	7.3	10.14	12.23	6.56	8.8	5.27	5.91	13.19	10.34	7.05	5.9	8.98	10.85	11.8	9.33	8.18	4.08	9.3	12.81	9.61	14.88	10.77	8.7	7.74	13.25	13.22	10.6	13.13	11.1	11.48	9.71
498	36	NA	57.38158326	-117.5308668	700	2012/06/15	3.56	3.71	5.76	9.9	6.22	4.57	2.21	6.81	7.51	10.39	6.87	6.8	4.45	9.08	11.31	1.88	7.04	2.63	5.26	13.93	8.73	5.34	4.58	6.03	10.15	5.69	9.64	5.21	1.24	8.3	7.56	8.02	13.68	9.2	9.07	7.53	10.73	7.78	7.1	10.31	7.88	9.08	4.32
499	52	NA	56.15498326	-116.2351168	685	2012/06/15	7.76	8.19	10.29	9.94	9.91	7.6	8	9.13	11.3	13.7	9.78	8.08	8.52	9.74	12.13	8.25	10.27	7.01	6.8	12.09	10.52	8.21	7.47	10.99	11.7	15.13	10.6	11.18	6.32	11.27	14.76	10.56	15.21	11.24	9.05	7.61	15.09	14.04	11.54	14.32	12.19	11.75	11.75
500	40	NA	56.91053326	-115.9725834	738	2012/06/15	5.09	5.67	8.04	9.72	8.04	5.85	5.37	7.82	9.68	12.05	8.52	7.22	6.8	9.51	11.69	5.25	8.78	5.01	6.11	13.3	10.05	7.08	6.07	8.76	10.77	11.05	9.87	7.91	3.82	10.22	11.79	9.4	15.12	10.68	9.83	7.62	14	13.03	10.47	13.01	10.57	11.31	9.91
501	86-12-W6	NA	56.44915	-119.8538333	0	2013/06/15	12.99	12.77	9.93	11.48	15.51	14.13	11.53	12.68	13.03	13	13.66	15.83	13.87	11.74	16.75	14.46	14.95	17.75	14.28	11.66	13.59	12.52	10.14	11.34	13.57	9.3	9.16	8.21	8.36	5.03	7.51	10.35	11.64	13.38	16.89	15.53	12.74	12.78	12.93	12.23	12.75	13.17	9.79
502	86-13-W6	NA	56.66805	-119.8879167	1049	2013/06/15	8.49	8.29	5.49	7.14	11	9.67	7.24	8.24	8.76	8.62	9.46	11.43	9.5	7.36	12.32	10.11	11.07	13.81	10.11	7.84	9.64	8.49	6.1	7.45	9.56	5.34	5.26	4.16	4.4	1.07	3.65	6.61	7.92	9.45	12.96	11.61	8.82	8.76	9.09	8.3	8.87	9.1	5.82
503	88-07-W6	NA	56.64581667	-119.0352833	998	2013/06/15	8.96	8.66	5.85	7.24	11.29	10.05	7.44	8.31	8.15	8.78	9.08	11.51	9.23	8.04	11.65	10.51	11.7	13.64	11.87	7.54	9.71	9.07	6.81	7.88	9.95	6.19	5.46	4.42	3.28	1.29	4.78	5.7	7.85	9.4	12.48	11.39	10.03	9.53	8.65	9.05	8.84	10.49	7.13
504	87-05-W6	NA	56.58733333	-118.6859333	867	2013/06/15	9.78	9.42	6.28	7.72	12.12	10.81	7.68	8.6	8.11	9.39	9.57	12.11	9.82	8.53	12.05	10.76	11.84	14.01	12.6	7.62	10.36	9.83	7.56	8.06	10.47	6.8	5.86	5.07	3.5	1.92	5.28	5.55	7.63	9.14	12.76	11.82	11.16	10.2	9.04	9.65	9.12	11.16	8.27
505	89-06-W6	NA	56.73903333	-118.8317167	975	2013/06/15	9.17	8.86	5.93	7.37	11.37	10.18	7.52	8.36	8.08	8.82	9.18	11.66	9.47	8.36	11.63	10.63	11.8	13.74	12.06	7.57	9.85	9.28	6.91	7.94	10.15	6.47	5.66	4.57	3.07	1.48	4.99	5.58	7.85	9.45	12.45	11.37	10.41	9.82	8.82	9.26	8.77	10.65	7.61
506	88-04-W6	NA	56.6218	-118.5602833	820	2013/06/15	9.81	9.44	6.23	7.73	12.07	10.81	7.67	8.56	8	9.3	9.56	12.12	9.88	8.66	11.95	10.76	11.8	13.95	12.53	7.5	10.31	9.83	7.46	7.98	10.45	6.86	5.88	5.02	3.23	1.93	5.28	5.39	7.53	9.08	12.63	11.68	11.25	10.23	9.03	9.66	8.94	11.1	8.44
507	92-03-W6	NA	57.02871667	-118.9142333	813	2013/06/15	9.94	9.47	5.96	7.72	11.14	9.83	7.76	8.13	7.76	8.61	10.09	12.45	10.53	9.24	11.37	10.62	11.73	14.34	10.17	7.85	10.49	9.87	7.05	8.03	10.29	7.1	6.34	4.9	2.93	1.43	4.89	4.99	7.28	8.98	12.44	11.15	10.87	9.85	9.64	8.89	7.91	10.4	8.38
508	88-03-W6	NA	56.60565	-118.3982167	756	2013/06/15	9.99	9.63	6.36	7.89	12.21	11.02	7.81	8.7	8.05	9.41	9.67	12.27	10.08	8.94	12.02	10.92	11.94	14.04	12.67	7.55	10.43	10	7.52	8.07	10.63	7.1	6.07	5.12	3.11	2.13	5.5	5.4	7.62	9.2	12.66	11.73	11.55	10.48	9.18	9.86	8.99	11.28	8.81
509	97-06-W6	NA	57.39165	-118.9224167	860	2013/06/15	9.51	9.27	5.69	7.56	10.42	9.31	7.68	7.83	7.53	8.16	10.08	12.22	10.61	9.36	10.91	10.37	11.68	14.31	10.03	8.04	10.36	9.72	6.66	7.95	10.09	7.24	6.56	4.44	2.35	1.18	4.86	4.8	7.12	8.83	12.06	10.62	10.84	9.53	9.85	8.43	7.36	9.89	8.5
510	93-03-W6	NA	57.10453333	-118.3246333	862	2013/06/15	9.87	9.36	5.63	7.79	10.13	9.05	7.66	7.48	7.1	7.84	10.14	12.39	10.77	9.86	10.59	10.34	11.65	14.3	9.62	7.75	10.38	9.88	6.86	7.82	10.08	7.56	6.67	4.48	1.84	1.13	4.86	4.1	6.77	8.54	11.75	10.27	11.21	9.61	9.87	8.4	6.7	9.87	9.14
511	108-10-W6	NA	58.37448333	-119.5853667	492	2013/06/15	10.95	10.18	7.74	9.25	9.18	8.93	9.59	8.86	9.72	10.12	12.44	13.59	12.95	12.07	10.74	11.75	12.75	16.07	11.89	9.84	10.3	10.65	7.7	9.54	10.64	10.03	8.44	5.38	3.29	2.33	5.98	4.02	7.16	9.3	12.03	10.59	11.06	11.42	11.31	7	7.32	11.21	10.31
512	94-03-W6	NA	57.19796667	-118.3586333	724	2013/06/15	10.31	9.78	5.99	8.24	10.25	9.18	8.09	7.75	7.42	8.07	10.67	12.86	11.34	10.48	10.86	10.7	11.93	14.66	9.65	8.1	10.69	10.18	7.15	8.09	10.33	7.94	7.06	4.7	1.98	1.27	5.01	4.18	6.94	8.74	11.92	10.34	11.46	9.79	10.28	8.43	6.64	9.99	9.48
513	95-03-W6	NA	57.27016667	-118.3937667	868	2013/06/15	9.94	9.42	5.74	7.8	9.79	8.86	7.81	7.47	7.29	7.78	10.19	12.52	11.06	10.17	10.39	10.35	11.7	14.34	9.87	7.97	10.38	9.93	6.71	7.87	10.04	7.75	6.91	4.38	1.66	0.98	4.87	3.83	6.65	8.43	11.57	10.04	10.96	9.66	10.07	8	6.43	9.85	9.15
514	110-09-W6	NA	58.5437	-119.4412167	479	2013/06/15	11.02	10.24	7.87	9.39	9.15	8.89	9.6	8.83	9.77	10.19	12.45	13.53	12.91	12.07	10.66	11.76	12.74	16.13	11.96	9.88	10.23	10.74	7.69	9.58	10.63	10.22	8.51	5.44	3.37	2.43	6.04	3.84	7.08	9.22	11.97	10.66	11.12	11.59	11.32	6.91	7.26	11.39	10.44
515	107-06-W6	NA	58.28765	-118.9288333	530	2013/06/15	11.36	10.38	7.79	9.7	9.52	9.05	9.57	8.58	9.46	9.85	12.2	13.46	12.65	11.86	10.55	11.62	12.5	15.88	11.76	9.4	10.21	10.88	7.16	9.19	10.37	10.15	8.44	5.41	3.19	2.42	5.82	3.39	6.76	8.84	11.79	10.73	11.25	11.52	11.18	7.02	6.75	11.32	10.51
516	88-21-W6	NA	56.65046667	-117.2081167	516	2013/06/15	11.21	10.63	6.86	9.06	11.55	10.64	9.18	8.7	8.13	9.08	10.96	13.61	11.96	11.18	11.71	11.78	12.71	15.09	12.04	8.56	11.37	11.08	7.3	8.82	11.19	8.83	8.05	5.73	2.32	2.83	6.21	5.02	8.06	9.83	12.53	11.22	12.74	11.21	10.76	10.11	7.53	10.98	10.99
517	84-18-W5	NA	56.26683333	-116.7141333	675	2013/06/15	10.66	10.43	7.2	8.96	12.74	12.07	9.46	9.39	8.94	9.96	9.41	12.57	10.46	10.26	12.41	11.86	12.89	14.75	13.68	8.54	11.09	10.89	7.8	8.75	10.87	8.93	8.76	5.64	3.2	4.23	6.22	6.06	9.35	10.43	12.55	12.18	12.78	11.81	9.85	10.33	9.33	12.25	11.26
518	96-22-W5	NA	57.34998333	-117.5440333	702	2013/06/15	10.94	10.43	6.38	8.97	8.81	8.31	8.6	7.55	7.7	7.81	11.65	13.59	12.72	12.38	10.52	10.83	12.31	15.28	9.4	8.79	10.99	10.53	7.35	8.29	10.41	9.19	8.28	4.2	1.23	0.75	4.6	3.01	6.33	8.31	11.35	9.4	11.57	9.62	11.3	6.44	5.12	9.9	10.34
519	97-22-W5	NA	57.39905	-117.5446	706	2013/06/15	10.93	10.41	6.41	8.97	8.82	8.35	8.62	7.57	7.76	7.87	11.62	13.56	12.68	12.34	10.52	10.83	12.31	15.27	9.48	8.78	10.94	10.53	7.34	8.29	10.39	9.22	8.27	4.2	1.27	0.79	4.63	2.99	6.32	8.29	11.34	9.43	11.55	9.68	11.27	6.43	5.18	9.97	10.34
520	82-15-W5	NA	56.15166667	-116.2371333	674	2013/06/15	10.66	10.6	7.75	8.97	12.48	12	9.62	9.17	8.87	9.83	9.03	12.55	10.53	10.45	12.28	11.79	12.96	15.26	14.14	8.87	11.11	11.03	8.96	8.71	10.79	9.21	9.11	6.01	3.62	4.36	6.2	6.05	9.47	10.49	12.44	12.13	12.87	12.03	10.05	10.2	9.44	12.26	11.4
521	98-22-W5	NA	57.47898333	-117.4966333	649	2013/06/15	11.09	10.57	6.63	9.17	8.91	8.51	8.81	7.75	8.02	8.09	11.78	13.71	12.84	12.54	10.68	10.98	12.46	15.4	9.65	8.94	11.04	10.65	7.45	8.42	10.48	9.42	8.46	4.26	1.43	0.91	4.73	3.05	6.4	8.36	11.43	9.55	11.62	9.8	11.41	6.36	5.3	10.17	10.47
522	84-14-W5	NA	56.28178333	-116.1023333	755	2013/06/15	10.45	10.38	7.75	8.54	11.85	11.75	9.4	8.69	8.29	9.38	8.62	12.51	10.46	10.2	11.82	11.4	12.69	15.03	13.86	8.58	10.87	10.8	8.53	8.47	10.59	8.92	8.74	5.8	3.28	4.02	6.05	5.73	9.09	10.21	12.25	11.85	12.65	11.74	9.92	10.06	9.07	11.9	11.14
523	91-13-W5	NA	56.89056667	-116.0263833	782	2013/06/15	10.53	10.31	7.61	8.32	10.27	10.68	9.3	8.1	7.76	8.62	9.15	13.02	11.36	10.83	10.94	10.99	12.66	15.12	11.64	8.87	11.02	10.8	7.59	8.62	10.69	9.23	8.57	5.06	2.06	2.58	5.67	4.38	8.02	9.47	11.9	10.72	12.05	10.95	10.8	8.78	7.18	11.06	10.92
524	106-06-W5	NA	58.16808333	-116.5186	342	2013/06/15	12.66	11.57	10.19	10.95	10.66	11.54	12.61	10.48	13	11.58	11.66	15.16	14.22	14.19	11.92	13.37	14.66	16.11	14.01	11.4	11.46	12.91	9.4	10.52	11.38	12.29	10.68	6.34	3.77	4.24	8.49	3.35	7.85	9.21	12.08	11.32	11.53	13.6	12.8	8.52	7.96	13.04	12.16
525	8612W6	NA	56.42858333	-119.8362167	709	2014/06/15	6.3	8.41	7.18	10.26	7.54	10.4	6.81	4.59	9.01	11.54	11.52	7.24	6.52	11.55	12.12	11.62	6.25	9.91	13.21	11.15	5.39	10.57	8.07	10.9	9.17	8.82	6.61	9.28	11.68	12.68	13.92	13.36	11.62	7.07	9.58	7.44	6.59	7.84	10.14	13.59	12.93	9.79	7.7
526	8807W6	NA	56.4783	-119.0296833	0	2014/06/15	9.21	9.61	10.4	11.51	10.17	13.81	11.19	7.08	9.47	13.8	14.72	10.07	8.75	14.44	15.44	14.96	10.08	12.41	16.37	13.15	9.69	12.59	10.93	13.26	12.97	11.02	10.13	12.3	15.18	15.72	16.89	17.11	14.91	10.03	11.77	11.42	9.15	10.86	13.27	14.79	15.63	13.42	11.73
527	8705W6	NA	56.58796667	-118.6863167	878	2014/06/15	5.81	6	7.26	8.31	6.81	10.61	8.26	3.81	5.91	10.14	11.56	6.83	5.64	11.16	12.2	11.48	7.46	9.46	13.62	10.37	7.04	9.3	8.13	10.04	10.63	7.97	7.25	9.54	12.39	13.13	14.12	14.56	12.09	7.3	8.84	8.57	6.09	8.09	10.53	11.61	12.77	10.84	8.76
528	8906W6	NA	56.73798333	-118.82155	0	2014/06/15	9.07	8.88	10.93	11.11	9.8	14.26	12.23	7.43	9.15	13.19	14.86	10.14	8.88	14.4	15.43	14.83	10.26	12.14	16.59	13.34	9.46	12.15	11.04	12.88	13.01	10.86	9.87	12.24	14.85	15.87	17.11	17.24	14.55	10.08	11.64	11.05	8.73	10.76	13.24	14.19	15.72	13.4	11.51
529	9706W6	NA	57.40533333	-118.9345167	791	2014/06/15	5.87	6.81	8.62	9.08	6.11	11.22	9.64	4.69	5.93	9.43	12.16	7.29	5.5	9.41	11.14	11.85	7.68	8.52	13.79	10.46	6.88	9.3	8.95	10.73	10.76	9.08	7.38	9.12	11.03	13.37	14.95	13.88	9.95	6.96	8.88	8.1	6.69	7.14	10.19	10.12	12.95	11.67	9.39
530	9403W6	NA	57.20683333	-118.37535	726	2014/06/15	5.84	6.02	8.55	8.11	6.07	11.24	9.66	4.68	5.45	9.26	11.91	7.1	5.31	9.99	11.7	12.04	7.72	8.64	13.88	10.38	6.74	9.31	8.69	10.08	10.73	8.65	7.2	9.47	11.19	13.28	14.81	14.28	10.41	7.36	8.88	7.99	6.22	7.31	10.02	9.89	13.08	11.69	8.91
531	11009W6	NA	58.54391667	-119.4424167	629	2014/06/15	7.7	8	7.83	9.84	7.16	12.53	10.5	5.71	7.5	11.71	13.23	7.99	8.44	8.59	10.79	11.3	10.57	10.01	15.25	10.85	7.67	9.81	10.17	11.14	11.73	9.1	9.42	9.83	11.16	14.45	16.34	13.44	8.28	6.51	10.43	8.63	8.36	8.27	11.24	10.6	13.18	13.17	11.62
532	10706W6	NA	58.29281667	-118.92245	548	2014/06/15	7.81	8.3	8.68	10.06	7.19	12.97	11.07	6.18	7.58	11.78	13.79	8.5	8.36	8.91	11.17	11.78	10.63	9.97	15.64	11.14	7.54	9.82	10.26	11.29	11.98	9.55	9.31	9.85	11.07	14.62	16.66	14.09	8.39	6.6	10.39	9.03	8.21	8.24	11.53	10.92	13.76	13.36	11.88
533	9622W5	NA	57.34985	-117.5443167	687	2014/06/15	6.29	7.09	9.28	8.15	6.17	11.61	10.16	5.73	5.97	9.52	11.99	7.34	5.42	9.04	11.3	12.27	8.22	8.48	14.07	10.28	6.6	10.52	9.31	10.82	10.67	9.5	7.58	9.31	10.57	13.61	15.5	13.58	9.1	7.38	9.14	7.44	7.43	6.79	9.83	9.16	13.4	12.66	9.66
534	8215W5	NA	56.46635	-116.2229833	592	2014/06/15	7.16	5.56	8.72	7.94	8.22	12.52	10.56	5.39	6.93	11.81	12.4	7.82	7.43	11.42	12.79	11.9	9.26	9.85	14.96	11.25	7.33	11.09	9.57	10.7	11.06	7.79	8	9.97	12.86	15.34	15.73	14.79	11.23	8.67	10.04	8.1	7.17	8.62	12.84	11.14	13.74	11.11	10.15
535	9113W5	NA	56.89051667	-116.0261333	758	2014/06/15	6.76	5.34	8.48	7.6	7.51	12	10.08	4.98	6.38	11.17	12	7.14	6.95	10.33	11.86	11.25	8.92	9.15	14.56	11.11	6.86	10.95	9.21	10.61	10.69	8.06	7.68	9.39	12.25	14.82	15.65	14.02	10.02	8.05	9.63	7.65	7.06	7.96	12.27	10.36	13.35	11.01	10.09
536	8807W6M	NA	56.65378333	-119.0279833	1029	2015/06/15	4.04	5.08	1.18	3.72	5.77	6.53	6.37	8.36	5.84	7.82	10.29	12.31	9.24	11.64	10.74	11.96	11.85	12	12.73	9.01	4.5	4.6	3.17	12.04	12.86	9.57	12.24	14.04	9.42	9.88	6.88	8.56	10.33	10.52	9.92	7.5	7.7	8.52	6.04	7.2	7.46	5.81	5.55
537	8704W6M	NA	56.54636667	-118.4935833	864	2015/06/15	4.87	6.22	1.62	4.19	6.13	7.03	6.46	8.98	6.23	8.01	11.4	12.99	9.81	11.59	10.79	12.21	12.68	11.82	13.29	9.17	4.69	4.62	1.86	12.16	12.86	9.85	13	14.91	10.02	11.05	7.74	9.13	10.16	10.87	9.75	7.32	9.4	9.73	6.83	7	7.83	6.27	5.93
538	8803W6M	NA	56.58713333	-118.43495	788	2015/06/15	5.09	6.64	1.84	4.31	6.09	7.07	6.62	9.23	6.49	8.29	11.78	13.31	10.3	11.69	10.97	12.46	13.03	11.9	13.66	9.28	4.88	4.86	1.94	12.29	12.94	9.95	13.1	15.13	10.1	11.35	8.04	9.42	10.16	11.06	9.71	7.23	9.82	10.01	7.25	7.09	8.04	6.38	6.09
539	11009W6	NA	58.54383333	-119.4410333	631	2015/06/15	5	5.54	2.32	6.24	5.85	2.99	9.42	9.28	6.44	9.11	10.98	12.43	10.35	10.45	8.16	14.89	13.41	11.03	12.31	8.05	3.57	7.51	3.78	12.75	9.55	7.03	10.04	13.9	11.92	12.63	9.24	7.89	10.4	11.76	10.5	6.1	12.34	10.15	7.35	8.5	8.36	7.35	8.85
540	10606W6	NA	58.2365	-118.9279167	605	2015/06/15	5.61	5.9	3.1	6.35	5.77	2.91	9.13	9.86	6.35	9.21	10.87	12.41	10.63	10.78	8.33	14.89	14.08	10.94	12.34	7.36	2.99	7.2	3.34	12.92	10.07	7.66	10.04	14.11	11.81	12.74	9.08	7.8	10.57	11.45	10.72	5.3	12.52	10.27	7.53	8.58	8.43	7.09	8.5
541	9622W5M	NA	57.31141667	-117.5474	644	2015/06/15	5.93	6.27	4.7	4.61	6.38	4	8.23	10.52	7.32	10.22	11.67	12.13	11.11	10.71	10.11	13.54	14.39	11.21	10.8	6.23	3.34	5.69	1.69	11.62	11.44	9.78	10.54	14.71	10.46	12.06	8.23	8.78	10.18	10.81	9.57	5.02	12.63	10.42	8.57	7.95	8.54	5.62	7.95
[truncated: 461 more columns]
