# Supplementary material for: Incorporating variability in simulations of seasonally forced phenology using integral projection models
Source: Ecol Evol. 2017 Nov 26;8(1):162–75. doi: 10.1002/ece3.3590 (PMC5756895; doi:10.1002/ece3.3590)
Supplement: Supplementary file 4 [file ECE3-8-162-s004.zip › PhenologyTemp08to16JunOctVal2.csv]

	Site	Project	Longitude	Latitude	Elevation	Year
1	93Smoky2008	Smoky	-119.9786667	54.04981667	1581	2008
2	100Smoky2008	Smoky	-119.9673	54.0557	1625	2008
3	99Smoky2008	Smoky	-119.9842667	54.10373333	1440	2008
4	94Smoky2008	Smoky	-119.8391833	53.98048333	1490	2008
5	95Smoky2008	Smoky	-119.8016167	53.9579	1490	2008
6	109Smoky2008	Smoky	-119.9057667	54.11393333	1420	2008
7	92Smoky2008	Smoky	-119.9281	54.13985	1425	2008
8	77Smoky2008	Smoky	-119.8914167	54.1038	1530	2008
9	96Smoky2008	Smoky	-119.78895	54.0177	1510	2008
10	108Smoky2008	Smoky	-119.9097333	54.14178333	1620	2008
11	76Smoky2008	Smoky	-119.9321	54.17425	1450	2008
12	107Smoky2008	Smoky	-119.8284833	54.105	1520	2008
13	101Smoky2008	Smoky	-119.7540167	54.03463333	1560	2008
14	97Smoky2008	Smoky	-119.8035667	54.09326667	1480	2008
15	106Smoky2008	Smoky	-119.7500833	54.09521667	1450	2008
16	104Smoky2008	Smoky	-119.7440667	54.08975	1260	2008
17	102Smoky2008	Smoky	-119.6892833	54.04343333	1530	2008
18	73Smoky2008	Smoky	-119.8668667	54.25636667	1390	2008
19	105Smoky2008	Smoky	-119.6976167	54.10206667	1425	2008
20	103Smoky2008	Smoky	-119.6619667	54.07693333	1465	2008
21	47Smoky2008	Smoky	-119.9495667	54.38606667	950	2008
22	98Smoky2008	Smoky	-119.6571	54.10706667	1420	2008
23	74Smoky2008	Smoky	-119.7104667	54.23838333	1425	2008
24	75Smoky2008	Smoky	-119.5449833	54.07908333	1475	2008
25	40Smoky2008	Smoky	-119.8595167	54.51933333	1131	2008
26	39Smoky2008	Smoky	-119.9982667	54.72763333	872	2008
27	64Smoky2008	Smoky	-119.7538	54.54786667	1323	2008
28	78Smoky2008	Smoky	-119.8467167	54.7235	810	2008
29	23Smoky2008	Smoky	-119.90375	54.87086667	945	2008
30	63Smoky2008	Smoky	-119.60235	54.636	1250	2008
31	24Smoky2008	Smoky	-119.8630667	54.99175	832	2008
32	90Smoky2008	Smoky	-119.4081167	54.55398333	1385	2008
33	41Smoky2008	Smoky	-119.6415167	54.79841667	850	2008
34	42Smoky2008	Smoky	-119.4846833	54.66196667	860	2008
35	68Smoky2008	Smoky	-119.25635	54.4548	1218	2008
36	16Smoky2008	Smoky	-119.98235	55.19486667	864	2008
37	67Smoky2008	Smoky	-119.17395	54.4365	1191	2008
38	85Smoky2008	Smoky	-119.9820667	55.3013	900	2008
39	49Smoky2008	Smoky	-119.5498167	54.91145	750	2008
40	48Smoky2008	Smoky	-119.3801833	54.75335	940	2008
41	45Smoky2008	Smoky	-119.9754167	55.43531667	780	2008
42	83Smoky2008	Smoky	-119.93355	55.3952	875	2008
43	15Smoky2008	Smoky	-119.9644	55.43091667	881	2008
44	84Smoky2008	Smoky	-119.9541333	55.42921667	895	2008
45	66Smoky2008	Smoky	-119.1613167	54.65965	1086	2008
46	26Smoky2008	Smoky	-119.3562	54.91943333	740	2008
47	25Smoky2008	Smoky	-119.4522167	55.0338	711	2008
48	52Smoky2008	Smoky	-119.1801167	54.83518333	676	2008
49	50Smoky2008	Smoky	-118.9800167	54.72958333	677	2008
50	69Smoky2008	Smoky	-118.6997	54.47895	962	2008
51	14Smoky2008	Smoky	-119.7227	55.53843333	784	2008
52	9Smoky2008	Smoky	-119.8892	55.76905	760	2008
53	65Smoky2008	Smoky	-118.6373	54.59503333	1370	2008
54	87Smoky2008	Smoky	-118.9097667	54.91441667	759	2008
55	10Smoky2008	Smoky	-119.6937333	55.71843333	750	2008
56	82Smoky2008	Smoky	-119.4876333	55.5429	740	2008
57	51Smoky2008	Smoky	-118.70875	54.78066667	690	2008
58	4Smoky2008	Smoky	-119.18975	55.27731667	710	2008
59	27Smoky2008	Smoky	-118.6077667	54.70105	690	2008
60	86Smoky2008	Smoky	-118.8368167	54.93046667	410	2008
61	71Smoky2008	Smoky	-118.5448333	54.65816667	820	2008
62	70Smoky2008	Smoky	-118.3801	54.4996	913	2008
63	28Smoky2008	Smoky	-118.6224	54.77986667	650	2008
64	53Smoky2008	Smoky	-118.4319667	54.64621667	898	2008
65	29Smoky2008	Smoky	-118.6411333	54.90685	622	2008
66	44Smoky2008	Smoky	-119.3733	55.67535	905	2008
67	43Smoky2008	Smoky	-119.3728833	55.67576667	904	2008
68	22Smoky2008	Smoky	-118.7332167	55.0984	650	2008
69	35Smoky2008	Smoky	-118.538	54.90441667	720	2008
70	79Smoky2008	Smoky	-119.7223667	56.13051667	760	2008
71	12Smoky2008	Smoky	-119.0983	55.51111667	895	2008
72	33Smoky2008	Smoky	-118.40295	54.8184	790	2008
73	54Smoky2008	Smoky	-118.3471	54.77588333	910	2008
74	55Smoky2008	Smoky	-118.3465167	54.80063333	890	2008
75	81Smoky2008	Smoky	-119.22315	55.69708333	830	2008
76	31Smoky2008	Smoky	-118.5710667	55.06371667	549	2008
77	21Smoky2008	Smoky	-118.5958167	55.1144	545	2008
78	8Smoky2008	Smoky	-119.2806167	55.80401667	734	2008
79	7Smoky2008	Smoky	-119.4197167	55.98256667	785	2008
80	32Smoky2008	Smoky	-118.3426	54.9124	680	2008
81	6Smoky2008	Smoky	-119.38795	55.97248333	754	2008
82	5Peace2008	Peace	-119.8387667	56.452	708	2008
83	37Smoky2008	Smoky	-118.2196667	54.84251667	722	2008
84	72Smoky2008	Smoky	-117.7146	54.35495	980	2008
85	30Smoky2008	Smoky	-118.3885167	55.03298333	650	2008
86	34Smoky2008	Smoky	-118.33355	54.99178333	660	2008
87	38Smoky2008	Smoky	-118.0384333	54.73166667	841	2008
88	110Smoky2008	Smoky	-118.7581333	55.46716667	910	2008
89	80Smoky2008	Smoky	-119.1590667	55.88815	810	2008
90	111Smoky2008	Smoky	-118.7509333	55.4855	950	2008
91	57Smoky2008	Smoky	-117.8614167	54.6687	788	2008
92	5Smoky2008	Smoky	-119.38155	56.21605	695	2008
93	4Peace2008	Peace	-119.6947	56.55866667	750	2008
94	56Smoky2008	Smoky	-117.9179667	54.80203333	810	2008
95	62Smoky2008	Smoky	-117.6061	54.53823333	810	2008
96	36Smoky2008	Smoky	-118.1616667	55.09955	631	2008
97	6Peace2008	Peace	-119.51925	56.46523333	690	2008
98	88Smoky2008	Smoky	-119.18975	56.21605	757	2008
99	13Smoky2008	Smoky	-118.4816	55.511	762	2008
100	19Peace2008	Peace	-119.8486333	56.89676667	750	2008
101	58Smoky2008	Smoky	-117.6613333	54.7603	940	2008
102	3Smoky2008	Smoky	-119.0802833	56.20921667	760	2008
103	24Peace2008	Peace	-119.9504667	57.08008333	777	2008
104	2Smoky2008	Smoky	-118.9365833	56.12356667	750	2008
105	91Smoky2008	Smoky	-117.4918333	54.7105	710	2008
106	18Peace2008	Peace	-119.7390333	56.99128333	812	2008
107	29Peace2008	Peace	-119.3752333	56.6278	1080	2008
108	60Smoky2008	Smoky	-117.2828333	54.5512	750	2008
109	61Smoky2008	Smoky	-117.2822	54.55125	801	2008
110	59Smoky2008	Smoky	-117.4042833	54.73853333	794	2008
111	34Peace2008	Peace	-119.8519833	57.19875	778	2008
112	30Peace2008	Peace	-119.20585	56.6478	1057	2008
113	1Peace2008	Peace	-118.6667167	56.18381667	669	2008
114	17Smoky2008	Smoky	-118.15195	55.67071667	755	2008
115	19Smoky2008	Smoky	-117.7849167	55.304	928	2008
116	25Peace2008	Peace	-119.7126	57.2395	767	2008
117	3Peace2008	Peace	-118.6003667	56.1551	677	2008
118	2Peace2008	Peace	-118.5986833	56.17815	660	2008
119	20Peace2008	Peace	-119.1141667	56.72515	996	2008
120	23Peace2008	Peace	-119.5748	57.18665	762	2008
121	18Smoky2008	Smoky	-117.7798667	55.47435	648	2008
122	46Smoky2008	Smoky	-117.4528333	55.1516	762	2008
123	89Smoky2008	Smoky	-117.444	55.1615	750	2008
124	10Peace2008	Peace	-118.5219333	56.35146667	832	2008
125	9Peace2008	Peace	-118.5723667	56.40846667	790	2008
126	8Peace2008	Peace	-118.5128667	56.39991667	826	2008
127	7Peace2008	Peace	-118.7024833	56.6274	935	2008
128	11Peace2008	Peace	-118.4195167	56.38341667	758	2008
129	26Peace2008	Peace	-119.1742	57.24413333	860	2008
130	12Peace2008	Peace	-118.3641167	56.49721667	810	2008
131	13Peace2008	Peace	-118.3853333	56.63908333	730	2008
132	14Peace2008	Peace	-118.1212833	56.38001667	850	2008
133	16Peace2008	Peace	-118.14755	56.43713333	792	2008
134	15Peace2008	Peace	-118.00935	56.38875	600	2008
135	22Peace2008	Peace	-118.3126833	56.71468333	850	2008
136	31Peace2008	Peace	-117.95925	56.37421667	700	2008
137	33Peace2008	Peace	-118.3013833	56.72705	795	2008
138	21Peace2008	Peace	-118.28505	56.71266667	826	2008
139	32Peace2008	Peace	-118.0055167	56.44933333	720	2008
140	17Peace2008	Peace	-117.9194667	56.3654	759	2008
141	28Peace2008	Peace	-116.7308	55.96893333	700	2008
142	27Peace2008	Peace	-116.9238667	56.23573333	640	2008
143	35Peace2008	Peace	-116.8022	56.17433333	640	2008
144	95Smoky2009	Smoky	-119.9776167	54.0492	1571	2009
145	122Smoky2009	Smoky	-119.8481833	53.97763333	1519	2009
146	123Smoky2009	Smoky	-119.8394167	53.98023333	1495	2009
147	121Smoky2009	Smoky	-119.9281167	54.13983333	1425	2009
148	120Smoky2009	Smoky	-119.7644	54.09508333	1244	2009
149	94Smoky2009	Smoky	-119.6921	54.04496667	1501	2009
150	117Smoky2009	Smoky	-119.9175	54.36318333	1080	2009
151	126Smoky2009	Smoky	-119.9995833	54.49463333	1413	2009
152	125Smoky2009	Smoky	-119.9659833	54.49008333	1389	2009
153	118Smoky2009	Smoky	-119.7156833	54.2735	1290	2009
154	92Smoky2009	Smoky	-119.7654	54.41218333	1226	2009
155	124Smoky2009	Smoky	-119.9761	54.71543333	1045	2009
156	119Smoky2009	Smoky	-119.74305	54.5065	1183	2009
157	93Smoky2009	Smoky	-119.7272167	54.51028333	1159	2009
158	68Smoky2009	Smoky	-119.9415	54.73963333	975	2009
159	63Smoky2009	Smoky	-119.9502	54.93591667	887	2009
160	128Smoky2009	Smoky	-119.7291167	54.71528333	1024	2009
161	129Smoky2009	Smoky	-119.6913667	54.71548333	1000	2009
162	61Smoky2009	Smoky	-119.9216	54.95301667	891	2009
163	89Smoky2009	Smoky	-119.9903	55.06326667	850	2009
164	58Smoky2009	Smoky	-119.9644333	55.06965	850.5	2009
165	97Smoky2009	Smoky	-119.69825	54.82306667	850	2009
166	104Smoky2009	Smoky	-119.5623333	54.8056	950	2009
167	83Smoky2009	Smoky	-119.99685	55.29478333	875	2009
168	88Smoky2009	Smoky	-119.9719167	55.27281667	850	2009
169	106Smoky2009	Smoky	-119.3908833	54.7892	915	2009
170	87Smoky2009	Smoky	-119.9757833	55.40876667	878	2009
171	59Smoky2009	Smoky	-119.4730333	54.91021667	729	2009
172	105Smoky2009	Smoky	-119.3324667	54.79945	817	2009
173	108Smoky2009	Smoky	-119.3827833	54.98011667	760	2009
174	91Smoky2009	Smoky	-119.2732667	54.90015	876	2009
175	101Smoky2009	Smoky	-119.17415	54.83628333	844	2009
176	86Smoky2009	Smoky	-119.7698667	55.46068333	818	2009
177	102Smoky2009	Smoky	-118.9769833	54.72785	970	2009
178	114Smoky2009	Smoky	-119.8866	55.75145	842	2009
179	98Smoky2009	Smoky	-118.5261833	54.39706667	890	2009
180	96Smoky2009	Smoky	-119.62465	55.51291667	920	2009
181	103Smoky2009	Smoky	-118.9429	54.91378333	762	2009
182	100Smoky2009	Smoky	-118.6762833	54.66626667	873	2009
183	84Smoky2009	Smoky	-119.6780667	55.71436667	760	2009
184	64Smoky2009	Smoky	-118.7101833	54.78	819	2009
185	99Smoky2009	Smoky	-118.5446333	54.65755	832	2009
186	107Smoky2009	Smoky	-118.81375	54.93285	890	2009
187	72Smoky2009	Smoky	-118.6225667	54.77983333	720	2009
188	71Smoky2009	Smoky	-118.65965	54.92155	673	2009
189	109Smoky2009	Smoky	-119.5466833	55.88128333	812	2009
190	73Smoky2009	Smoky	-118.5342833	54.91385	672	2009
191	74Smoky2009	Smoky	-118.7090333	55.10051667	652	2009
192	111Smoky2009	Smoky	-119.2603167	55.69141667	970	2009
193	77Smoky2009	Smoky	-118.1564167	54.60883333	822	2009
194	69Smoky2009	Smoky	-118.4630333	54.94223333	668	2009
195	67Smoky2009	Smoky	-118.5812667	55.08338333	646	2009
196	66Smoky2009	Smoky	-118.5037333	55.04288333	663	2009
197	70Smoky2009	Smoky	-118.3977333	54.9481	662	2009
198	110Smoky2009	Smoky	-119.2610167	55.81168333	727	2009
199	62Peace2009	Peace	-119.8902833	56.45941667	0	2009
200	65Smoky2009	Smoky	-118.3555167	54.97035	660	2009
201	82Smoky2009	Smoky	-118.4158	55.0364	653	2009
202	78Smoky2009	Smoky	-117.96785	54.65383333	913	2009
203	40Peace2009	Peace	-119.9041333	56.59528333	845	2009
204	41Peace2009	Peace	-119.9266	56.6332	967	2009
205	116Smoky2009	Smoky	-118.7581333	55.46716667	680	2009
206	115Smoky2009	Smoky	-119.1582	55.88803333	680	2009
207	60Smoky2009	Smoky	-118.61505	55.4806	780	2009
208	81Smoky2009	Smoky	-118.1622833	55.09955	646	2009
209	38Peace2009	Peace	-119.9805667	56.95771667	730	2009
210	35Peace2009	Peace	-119.5168167	56.50316667	694	2009
211	39Peace2009	Peace	-119.62255	56.61051667	935	2009
212	79Smoky2009	Smoky	-117.70465	54.71766667	758	2009
213	65Peace2009	Peace	-119.7121667	56.75235	1033	2009
214	80Smoky2009	Smoky	-118.0531167	55.10301667	777	2009
215	112Smoky2009	Smoky	-119.16345	56.283	681	2009
216	113Smoky2009	Smoky	-118.9661	56.11951667	685	2009
217	34Peace2009	Peace	-119.3721667	56.58058333	912	2009
218	37Peace2009	Peace	-119.6884	56.9688	836	2009
219	46Peace2009	Peace	-119.883	57.1934	770	2009
220	66Peace2009	Peace	-119.5241	56.88845	876	2009
221	36Peace2009	Peace	-119.3561833	56.76075	976	2009
222	47Peace2009	Peace	-119.8945333	57.32553333	775	2009
223	69Peace2009	Peace	-119.35675	56.85715	999	2009
224	60Peace2009	Peace	-118.6729833	56.17745	660	2009
225	90Smoky2009	Smoky	-118.1517333	55.67078333	758	2009
226	75Smoky2009	Smoky	-117.7518167	55.30605	759	2009
227	43Peace2009	Peace	-118.5867667	56.1594	671	2009
228	59Peace2009	Peace	-119.52385	57.1283	1040	2009
229	67Peace2009	Peace	-119.3166167	56.98695	1057	2009
230	76Smoky2009	Smoky	-117.4527667	55.14756667	748	2009
231	62Smoky2009	Smoky	-117.7808	55.47741667	649	2009
232	61Peace2009	Peace	-119.0344	56.73715	1024	2009
233	48Peace2009	Peace	-119.60635	57.33916667	746	2009
234	63Peace2009	Peace	-119.3018667	57.13951667	965	2009
235	52Peace2009	Peace	-119.5415	57.3966	833	2009
236	42Peace2009	Peace	-118.4863167	56.40431667	820	2009
237	44Peace2009	Peace	-118.6288833	56.55393333	929	2009
238	45Peace2009	Peace	-118.4532333	56.40641667	827	2009
239	72Peace2009	Peace	-118.5174	56.47991667	0	2009
240	70Peace2009	Peace	-118.81835	56.85311667	1005	2009
241	64Peace2009	Peace	-118.7078	56.77125	928	2009
242	58Peace2009	Peace	-118.3713333	56.63501667	726	2009
243	57Peace2009	Peace	-117.9489	56.391	787	2009
244	56Peace2009	Peace	-118.9401167	57.38618333	844	2009
245	54Peace2009	Peace	-118.1125333	56.68391667	800	2009
246	53Peace2009	Peace	-118.1354	56.7341	764	2009
247	68Peace2009	Peace	-118.4358833	57.40478333	898	2009
248	49Peace2009	Peace	-116.6825333	55.97845	719	2009
249	71Peace2009	Peace	-116.8720167	56.17451667	0	2009
250	51Peace2009	Peace	-116.5343167	55.91345	734	2009
251	50Peace2009	Peace	-117.21	56.70058333	507	2009
252	55Peace2009	Peace	-116.7676	56.43955	605	2009
253	69Smoky2010	Smoky	-119.84775	54.2848	1126	2010
254	103Smoky2010	Smoky	-119.8766667	54.64088333	908	2010
255	59Smoky2010	Smoky	-119.7488167	54.53728333	1270	2010
256	60Smoky2010	Smoky	-119.825	54.62725	1256	2010
257	107Smoky2010	Smoky	-119.7908167	54.70345	1126	2010
258	119Smoky2010	Smoky	-119.8857167	54.82476667	961	2010
259	106Smoky2010	Smoky	-119.9319	54.89443333	940	2010
260	91Smoky2010	Smoky	-119.6838667	54.69848333	1012	2010
261	121Smoky2010	Smoky	-119.7723833	54.79691667	910	2010
262	90Smoky2010	Smoky	-119.8199833	54.8621	900	2010
263	122Smoky2010	Smoky	-119.4456167	54.65811667	1016	2010
264	123Smoky2010	Smoky	-119.4013667	54.6573	958	2010
265	62Smoky2010	Smoky	-119.62735	54.89488333	0	2010
266	102Smoky2010	Smoky	-119.9491333	55.27333333	849	2010
267	61Smoky2010	Smoky	-119.4153833	54.79206667	0	2010
268	71Smoky2010	Smoky	-118.77815	54.15931667	1270	2010
269	72Smoky2010	Smoky	-118.7748	54.15811667	1290	2010
270	124Smoky2010	Smoky	-119.1264	54.52745	1166	2010
271	125Smoky2010	Smoky	-119.2095333	54.64243333	1162	2010
272	70Smoky2010	Smoky	-118.7334833	54.26611667	1219	2010
273	118Smoky2010	Smoky	-119.42115	55.03441667	696	2010
274	73Smoky2010	Smoky	-118.6829	54.30316667	1066	2010
275	104Smoky2010	Smoky	-119.2874667	54.92641667	740	2010
276	120Smoky2010	Smoky	-119.2280833	54.87983333	852	2010
277	126Smoky2010	Smoky	-119.75165	55.45446667	815	2010
278	101Smoky2010	Smoky	-118.921	54.65046667	1020	2010
279	128Smoky2010	Smoky	-118.9677833	54.73908333	932	2010
280	127Smoky2010	Smoky	-118.9532167	54.73625	925	2010
281	92Smoky2010	Smoky	-118.9527667	54.7361	921	2010
282	93Smoky2010	Smoky	-119.65205	55.51708333	931	2010
283	98Smoky2010	Smoky	-118.609	54.50055	943	2010
284	100Smoky2010	Smoky	-118.6604	54.5595	936	2010
285	76Smoky2010	Smoky	-118.3458667	54.34798333	1265	2010
286	99Smoky2010	Smoky	-119.6669333	55.71695	794	2010
287	105Smoky2010	Smoky	-118.9773333	55.0659	671	2010
288	89Smoky2010	Smoky	-118.7721667	54.92883333	684	2010
289	116Smoky2010	Smoky	-118.4978667	54.6711	816	2010
290	97Smoky2010	Smoky	-119.4698333	55.72195	850	2010
291	111Smoky2010	Smoky	-118.6416333	54.90458333	670	2010
292	114Smoky2010	Smoky	-118.7451	55.04493333	657	2010
293	108Smoky2010	Smoky	-119.547	55.88123333	824	2010
294	79Smoky2010	Smoky	-118.3533167	54.69881667	752	2010
295	34Peace2010	Peace	-119.9690167	56.3368	745	2010
296	85Smoky2010	Smoky	-118.08435	54.46445	982	2010
297	80Smoky2010	Smoky	-118.2246833	54.60573333	837	2010
298	74Smoky2010	Smoky	-118.1712167	54.59548333	865	2010
299	95Smoky2010	Smoky	-118.4877	54.92436667	667	2010
300	94Smoky2010	Smoky	-119.2512667	55.69475	973	2010
301	86Smoky2010	Smoky	-117.9767	54.42711667	1015	2010
302	88Smoky2010	Smoky	-117.97535	54.4268	1015	2010
303	110Smoky2010	Smoky	-118.5308833	55.025	670	2010
304	81Smoky2010	Smoky	-118.2855667	54.79985	781	2010
305	96Smoky2010	Smoky	-118.24515	54.83386667	748	2010
306	87Smoky2010	Smoky	-117.8356333	54.44101667	946	2010
307	115Smoky2010	Smoky	-118.5236667	55.15483333	643	2010
308	113Smoky2010	Smoky	-118.7573	55.46566667	750	2010
309	32Peace2010	Peace	-119.8985	56.6223	911	2010
310	109Smoky2010	Smoky	-119.1586	55.88843333	693	2010
311	75Smoky2010	Smoky	-117.8369167	54.57966667	859	2010
312	112Smoky2010	Smoky	-118.2080667	55.05666667	637	2010
313	45Peace2010	Peace	-119.8631	56.78323333	910	2010
314	68Smoky2010	Smoky	-117.5635833	54.50411667	851	2010
315	66Smoky2010	Smoky	-117.626	54.56696667	878	2010
316	67Smoky2010	Smoky	-117.5698667	54.61335	909	2010
317	117Smoky2010	Smoky	-117.6834167	54.73483333	730	2010
318	83Smoky2010	Smoky	-118.4668833	55.55446667	717	2010
319	78Smoky2010	Smoky	-119.1632167	56.28283333	684	2010
320	77Smoky2010	Smoky	-118.9667833	56.1189	689	2010
321	65Smoky2010	Smoky	-117.6848	54.87628333	744	2010
322	64Smoky2010	Smoky	-117.6094833	54.87013333	765	2010
323	44Peace2010	Peace	-119.8454167	57.1377	771	2010
324	58Smoky2010	Smoky	-117.06415	54.50621667	764	2010
325	82Smoky2010	Smoky	-117.79815	55.30055	747	2010
326	30Peace2010	Peace	-118.6333167	56.17036667	662	2010
327	33Peace2010	Peace	-119.0270167	56.63836667	980	2010
328	50Peace2010	Peace	-119.1163833	56.75591667	886	2010
329	63Smoky2010	Smoky	-117.5325167	55.20315	790	2010
330	84Smoky2010	Smoky	-117.8486	55.63778333	586	2010
331	46Peace2010	Peace	-119.4843833	57.3139	679	2010
332	31Peace2010	Peace	-118.4602	56.44885	906	2010
333	41Peace2010	Peace	-118.4534	56.6038	755	2010
334	47Peace2010	Peace	-118.9773333	57.16265	888	2010
335	40Peace2010	Peace	-119.3211333	57.63003333	833	2010
336	42Peace2010	Peace	-118.2761	56.70746667	875	2010
337	49Peace2010	Peace	-119.1247	57.65638333	702	2010
338	48Peace2010	Peace	-118.79505	57.33816667	972	2010
339	43Peace2010	Peace	-118.5331	57.08796667	824	2010
340	51Peace2010	Peace	-118.1108833	56.6828	836	2010
341	37Peace2010	Peace	-116.6622167	55.99355	741	2010
342	36Peace2010	Peace	-116.6211833	56.07263333	694	2010
343	35Peace2010	Peace	-117.22255	57.07515	422	2010
344	38Peace2010	Peace	-116.11375	56.0212	681	2010
345	39Peace2010	Peace	-116.26595	56.81163333	732	2010
346	63Smoky2011	Smoky	-119.6905333	54.71488333	994	2011
347	59Smoky2011	Smoky	-119.8762333	54.9034	875	2011
348	52Smoky2011	Smoky	-119.7354	54.80516667	850	2011
349	54Smoky2011	Smoky	-119.6607833	54.75305	838	2011
350	53Smoky2011	Smoky	-119.63375	54.7734	828	2011
351	62Smoky2011	Smoky	-119.3964	54.65665	967	2011
352	55Smoky2011	Smoky	-119.6273167	54.89426667	757	2011
353	58Smoky2011	Smoky	-119.1538333	54.46858333	1062	2011
354	67Smoky2011	Smoky	-119.0449	54.42205	1050	2011
355	56Smoky2011	Smoky	-119.4048167	54.79218333	936	2011
356	42Smoky2011	Smoky	-118.6902333	54.25738333	1020	2011
357	57Smoky2011	Smoky	-119.0372	54.62703333	983	2011
358	60Smoky2011	Smoky	-119.30975	54.92801667	739	2011
359	32Smoky2011	Smoky	-119.7654833	55.45408333	817	2011
360	64Smoky2011	Smoky	-119.04665	54.75903333	877	2011
361	65Smoky2011	Smoky	-118.8531833	54.58753333	960	2011
362	43Smoky2011	Smoky	-118.71435	54.46301667	1024	2011
363	66Smoky2011	Smoky	-118.9680667	54.72651667	987	2011
364	39Smoky2011	Smoky	-118.6074333	54.49533333	951	2011
365	41Smoky2011	Smoky	-118.6605833	54.55961667	931	2011
366	38Smoky2011	Smoky	-118.3567	54.32381667	1296	2011
367	61Smoky2011	Smoky	-118.9643667	55.06496667	667	2011
368	50Smoky2011	Smoky	-118.5151	54.7182	950	2011
369	74Smoky2011	Smoky	-118.8677833	55.07666667	700	2011
370	73Smoky2011	Smoky	-118.7620167	55.07365	690	2011
371	71Smoky2011	Smoky	-118.7512833	55.08956667	656	2011
372	49Smoky2011	Smoky	-118.3535667	54.6989	950	2011
373	37Peace2011	Peace	-119.9165167	56.32451667	742	2011
374	30Smoky2011	Smoky	-118.1864333	54.60596667	886	2011
375	36Smoky2011	Smoky	-117.9189	54.36526667	1000	2011
376	68Smoky2011	Smoky	-118.4802	54.94176667	656	2011
377	40Smoky2011	Smoky	-119.2420167	55.70433333	965	2011
378	72Smoky2011	Smoky	-118.52855	55.02555	660	2011
379	31Smoky2011	Smoky	-118.2463333	54.84091667	715	2011
380	47Smoky2011	Smoky	-117.9582167	54.55938333	961	2011
381	39Peace2011	Peace	-119.8308167	56.44361667	689	2011
382	35Smoky2011	Smoky	-117.7665833	54.40658333	1000	2011
383	38Peace2011	Peace	-119.6973833	56.49681667	718	2011
384	37Smoky2011	Smoky	-118.20665	55.05725	639	2011
385	44Smoky2011	Smoky	-117.62775	54.5664	900	2011
386	45Smoky2011	Smoky	-117.6828167	54.73471667	950	2011
387	48Smoky2011	Smoky	-117.4489167	54.55266667	882	2011
388	34Smoky2011	Smoky	-119.1634167	56.2829	759	2011
389	33Smoky2011	Smoky	-118.9677	56.12268333	694	2011
390	70Smoky2011	Smoky	-117.6203833	54.79993333	697	2011
391	69Smoky2011	Smoky	-117.6112167	54.8699	755	2011
392	46Smoky2011	Smoky	-117.0642167	54.50618333	762	2011
393	36Peace2011	Peace	-118.5874667	56.15678333	0	2011
394	35Peace2011	Peace	-119.0287	56.66818333	1032	2011
395	51Smoky2011	Smoky	-117.5326	55.20378333	800	2011
396	34Peace2011	Peace	-118.7731	56.66556667	869	2011
397	32Peace2011	Peace	-118.4500167	56.60518333	756	2011
398	33Peace2011	Peace	-118.2670833	56.69908333	869	2011
399	30Peace2011	Peace	-118.9236667	57.39213333	864	2011
400	45Peace2011	Peace	-119.7882	58.5982	383	2011
401	31Peace2011	Peace	-118.4263833	57.40165	907	2011
402	40Peace2011	Peace	-116.8179	56.16113333	64	2011
403	41Peace2011	Peace	-116.41055	56.0253	749	2011
404	42Peace2011	Peace	-116.2722667	56.05316667	703	2011
405	43Peace2011	Peace	-116.4462333	56.88151667	702	2011
406	44Peace2011	Peace	-115.9705167	56.90943333	758	2011
407	47Woodlands2012	Woodlands	-117.5038	54.1196	1138	2012
408	36Woodlands2012	Woodlands	-117.2889833	54.0788	1177	2012
409	38Woodlands2012	Woodlands	-117.26865	54.07025	1159	2012
410	32Woodlands2012	Woodlands	-117.3355167	54.32145	982	2012
411	43Woodlands2012	Woodlands	-117.1337667	54.12553333	1113	2012
412	34Woodlands2012	Woodlands	-117.3159333	54.35826667	936	2012
413	33Woodlands2012	Woodlands	-117.2836833	54.34295	884	2012
414	41Woodlands2012	Woodlands	-116.97595	54.06116667	1111	2012
415	31Woodlands2012	Woodlands	-117.1655333	54.3188	987	2012
416	37Woodlands2012	Woodlands	-117.04945	54.35575	827	2012
417	44Woodlands2012	Woodlands	-116.5636	54.10045	989	2012
418	39Woodlands2012	Woodlands	-116.3141167	54.08173333	959	2012
419	48Woodlands2012	Woodlands	-116.70105	54.52158333	768	2012
420	40Woodlands2012	Woodlands	-116.4852833	54.42486667	939	2012
421	42Woodlands2012	Woodlands	-116.0727	54.08326667	993	2012
422	35Woodlands2012	Woodlands	-116.05025	54.0662	1016	2012
423	45Woodlands2012	Woodlands	-116.12645	54.36233333	1029	2012
424	46Woodlands2012	Woodlands	-115.6812167	54.37495	1017	2012
425	48Foothills2013	Foothills	-118.7256833	54.10046667	1109	2013
426	46Foothills2013	Foothills	-118.7508167	54.13475	1035	2013
427	41Foothills2013	Foothills	-118.5362333	54.17985	1029	2013
428	62Foothills2013	Foothills	-118.5125833	54.16435	1249	2013
429	40Foothills2013	Foothills	-118.54175	54.19728333	1069	2013
430	52Foothills2013	Foothills	-118.4816667	54.17505	1309	2013
431	53Foothills2013	Foothills	-118.47405	54.20263333	1097	2013
432	63Foothills2013	Foothills	-118.4878	54.23885	1115	2013
433	64Foothills2013	Foothills	-117.4975833	53.76436667	1214	2013
434	61Foothills2013	Foothills	-116.9677833	53.47491667	1094	2013
435	55Woodlands2013	Woodlands	-117.5009667	54.11791667	1147	2013
436	42Foothills2013	Foothills	-117.0359833	53.79876667	1199	2013
437	58Foothills2013	Foothills	-117.0529667	53.83933333	1163	2013
438	56Woodlands2013	Woodlands	-117.2686833	54.07018333	1157	2013
439	33Woodlands2013	Woodlands	-117.51475	54.31878333	1111	2013
440	54Woodlands2013	Woodlands	-117.3541333	54.17545	1159	2013
441	49Foothills2013	Foothills	-116.86635	53.71216667	1122	2013
442	33Foothills2013	Foothills	-116.7801333	53.69225	1030	2013
443	45Woodlands2013	Woodlands	-117.5414833	54.45721667	853	2013
444	34Foothills2013	Foothills	-116.6807333	53.63461667	1015	2013
445	48Woodlands2013	Woodlands	-117.3823833	54.37635	914	2013
446	55Foothills2013	Foothills	-116.9132167	53.91088333	1071	2013
447	46Woodlands2013	Woodlands	-117.4516167	54.46923333	840	2013
448	47Woodlands2013	Woodlands	-117.2486167	54.28375	1009	2013
449	60Foothills2013	Foothills	-116.7824167	53.82225	1074	2013
450	37Foothills2013	Foothills	-116.7471167	53.80325	1211	2013
451	57Woodlands2013	Woodlands	-116.99665	54.06005	1130	2013
452	36Foothills2013	Foothills	-116.73695	53.80098333	1220	2013
453	38Foothills2013	Foothills	-116.6575	53.75673333	1059	2013
454	39Woodlands2013	Woodlands	-117.2204833	54.38028333	900	2013
455	44Foothills2013	Foothills	-116.1620333	53.36145	1035	2013
456	35Foothills2013	Foothills	-116.55185	53.75656667	1038	2013
457	39Foothills2013	Foothills	-116.5171	53.7504	1056	2013
458	45Foothills2013	Foothills	-116.2771333	53.51998333	983	2013
459	31Foothills2013	Foothills	-116.4755	53.82225	1085	2013
460	32Foothills2013	Foothills	-116.48465	53.8538	1089	2013
461	43Foothills2013	Foothills	-116.0703667	53.47495	1020	2013
462	47Foothills2013	Foothills	-116.0703333	53.47495	930	2013
463	57Foothills2013	Foothills	-115.8927333	53.32486667	1001	2013
464	59Foothills2013	Foothills	-115.8316833	53.28373333	999	2013
465	37Woodlands2013	Woodlands	-116.8854167	54.35238333	854	2013
466	32Woodlands2013	Woodlands	-116.6189167	54.08968333	1046	2013
467	51Foothills2013	Foothills	-116.178	53.65393333	886	2013
468	42Peace2013	Peace	-118.5858833	56.12376667	672	2013
469	44Woodlands2013	Woodlands	-116.6892833	54.32415	937	2013
470	34Woodlands2013	Woodlands	-116.4804	54.13176667	991	2013
471	50Foothills2013	Foothills	-115.9760833	53.65628333	892	2013
472	36Woodlands2013	Woodlands	-116.3444	54.05631667	1037	2013
473	49Woodlands2013	Woodlands	-116.4538167	54.2353	896	2013
474	54Foothills2013	Foothills	-115.6452	53.49241667	910	2013
475	43Woodlands2013	Woodlands	-116.3124167	54.16111667	889	2013
476	41Woodlands2013	Woodlands	-116.6351667	54.53981667	799	2013
477	35Woodlands2013	Woodlands	-116.6158	54.54156667	781	2013
478	32Peace2013	Peace	-119.0860333	57.06841667	904	2013
479	46Peace2013	Peace	-118.5969833	56.61855	838	2013
480	31Woodlands2013	Woodlands	-116.0956833	54.13285	864	2013
481	52Woodlands2013	Woodlands	-116.3954833	54.44006667	1018	2013
482	31Peace2013	Peace	-118.7886667	56.86046667	0	2013
483	51Woodlands2013	Woodlands	-116.3582667	54.48126667	1013	2013
484	33Peace2013	Peace	-119.1224333	57.25188333	0	2013
485	39Peace2013	Peace	-118.4499833	56.60515	0	2013
486	56Foothills2013	Foothills	-116.5757333	54.83246667	1126	2013
487	50Woodlands2013	Woodlands	-116.08055	54.3638	962	2013
488	51Peace2013	Peace	-118.30665	56.70781667	0	2013
489	53Woodlands2013	Woodlands	-115.4830167	53.92443333	869	2013
490	42Woodlands2013	Woodlands	-115.5831	54.3634	928	2013
491	47Peace2013	Peace	-118.3602	57.19701667	723	2013
492	44Peace2013	Peace	-118.3667833	57.20635	712	2013
493	45Peace2013	Peace	-118.3925	57.26926667	777	2013
494	34Peace2013	Peace	-119.06205	58.00238333	0	2013
495	40Woodlands2013	Woodlands	-115.4873667	54.5536	1010	2013
496	41Peace2013	Peace	-117.2117	56.65098333	520	2013
497	43Peace2013	Peace	-117.20815	56.65431667	513	2013
498	36Peace2013	Peace	-117.5308667	57.38158333	688	2013
499	52Peace2013	Peace	-116.2351167	56.15498333	695	2013
500	40Peace2013	Peace	-115.9725833	56.91053333	756	2013
501	86-12-W6Peace2014	Peace	-119.8538333	56.44915	0	2014
502	86-13-W6Peace2014	Peace	-119.8879167	56.66805	1049	2014
503	88-07-W6Peace2014	Peace	-119.0352833	56.64581667	998	2014
504	87-05-W6Peace2014	Peace	-118.6859333	56.58733333	867	2014
505	89-06-W6Peace2014	Peace	-118.8317167	56.73903333	975	2014
506	88-04-W6Peace2014	Peace	-118.5602833	56.6218	820	2014
507	92-03-W6Peace2014	Peace	-118.9142333	57.02871667	813	2014
508	88-03-W6Peace2014	Peace	-118.3982167	56.60565	756	2014
509	97-06-W6Peace2014	Peace	-118.9224167	57.39165	860	2014
510	93-03-W6Peace2014	Peace	-118.3246333	57.10453333	862	2014
511	108-10-W6Peace2014	Peace	-119.5853667	58.37448333	492	2014
512	94-03-W6Peace2014	Peace	-118.3586333	57.19796667	724	2014
513	95-03-W6Peace2014	Peace	-118.3937667	57.27016667	868	2014
514	110-09-W6Peace2014	Peace	-119.4412167	58.5437	479	2014
515	107-06-W6Peace2014	Peace	-118.9288333	58.28765	530	2014
516	88-21-W6Peace2014	Peace	-117.2081167	56.65046667	516	2014
517	84-18-W5Peace2014	Peace	-116.7141333	56.26683333	675	2014
518	96-22-W5Peace2014	Peace	-117.5440333	57.34998333	702	2014
519	97-22-W5Peace2014	Peace	-117.5446	57.39905	706	2014
520	82-15-W5Peace2014	Peace	-116.2371333	56.15166667	674	2014
521	98-22-W5Peace2014	Peace	-117.4966333	57.47898333	649	2014
522	84-14-W5Peace2014	Peace	-116.1023333	56.28178333	755	2014
523	91-13-W5Peace2014	Peace	-116.0263833	56.89056667	782	2014
524	106-06-W5Peace2014	Peace	-116.5186	58.16808333	342	2014
525	8612W6Peace2015	Peace	-119.8362167	56.42858333	709	2015
526	8807W6Peace2015	Peace	-119.0296833	56.4783	0	2015
527	8705W6Peace2015	Peace	-118.6863167	56.58796667	878	2015
528	8906W6Peace2015	Peace	-118.82155	56.73798333	0	2015
529	9706W6Peace2015	Peace	-118.9345167	57.40533333	791	2015
530	9403W6Peace2015	Peace	-118.37535	57.20683333	726	2015
531	11009W6Peace2015	Peace	-119.4424167	58.54391667	629	2015
532	10706W6Peace2015	Peace	-118.92245	58.29281667	548	2015
533	9622W5Peace2015	Peace	-117.5443167	57.34985	687	2015
534	8215W5Peace2015	Peace	-116.2229833	56.46635	592	2015
535	9113W5Peace2015	Peace	-116.0261333	56.89051667	758	2015
536	8807W6MPeace2016	Peace	-119.0279833	56.65378333	1029	2016
537	8704W6MPeace2016	Peace	-118.4935833	56.54636667	864	2016
538	8803W6MPeace2016	Peace	-118.43495	56.58713333	788.8	2016
539	11009W6Peace2016	Peace	-119.4410333	58.54383333	631	2016
540	10606W6Peace2016	Peace	-118.9279167	58.2365	605.6	2016
541	9622W5MPeace2016	Peace	-117.5474	57.31141667	644	2016
