# Supplementary material for: Incorporating variability in simulations of seasonally forced phenology using integral projection models
Source: Ecol Evol. 2017 Nov 26;8(1):162–75. doi: 10.1002/ece3.3590 (PMC5756895; doi:10.1002/ece3.3590)
Supplement: Supplementary file 4 [file ECE3-8-162-s004.zip › SPEcology.bib]

Automatically generated by Mendeley Desktop 1.15
Any changes to this file will be lost if it is regenerated by Mendeley.

BibTeX export options can be customized via Options -> BibTeX in Mendeley Desktop

@book{Adler2005,
	title = {Modeling the Dynamics of Life},
	author ={Adler, Frederick R.},
	year = {2005},
	publisher = {Brooks/Cole Publ. Comp., Pacific Grove, Calif.},
}

@article{Aukema2008,
  title={Movement of outbreak populations of mountain pine beetle: influences of spatiotemporal patterns and climate},
  author={Aukema, Brian H and Carroll, Allan L and Zheng, Yanbing and Zhu, Jun and Raffa, Kenneth F and Dan Moore, R and Stahl, Kerstin and Taylor, Stephen W},
  journal={Ecography},
  volume={31},
  number={3},
  pages={348--358},
  year={2008},
  publisher={Wiley Online Library}
}

@article{Bentz1991,
  title={Temperature-dependent development of the mountain pine beetle (Coleoptera: Scolytidae) and simulation of its phenology},
  author={Bentz, Barbara J and Logan, Jesse A and Amman, Gene D},
  journal={The Canadian Entomologist},
  volume={123},
  number={05},
  pages={1083--1094},
  year={1991},
  publisher={Cambridge Univ Press}
}

@article{Bentz1999,
  title={Ecology of mountain pine beetle (Coleoptera: Scolytidae) cold hardening in the intermountain west},
  author={Bentz, BJ and Mullins, DE\_},
  journal={Environmental Entomology},
  volume={28},
  number={4},
  pages={577--587},
  year={1999},
  publisher={The Oxford University Press}
}

@article{Bentz2010,
  title={Climate change and bark beetles of the western United States and Canada: direct and indirect effects},
  author={Bentz, Barbara J and R{\'e}gni{\`e}re, Jacques and Fettig, Christopher J and Hansen, E Matthew and Hayes, Jane L and Hicke, Jeffrey A and Kelsey, Rick G and Negr{\'o}n, Jose F and Seybold, Steven J},
  journal={BioScience},
  volume={60},
  number={8},
  pages={602--613},
  year={2010},
  publisher={Oxford University Press}
}

@article{Bentz2014,
  title={Mountain pine beetle seasonal timing and constraints to bivoltinism},
  author={Bentz, Barbara J and Powell, James A},
  journal={The American Naturalist},
  volume={184},
  number={6},
  pages={787--796},
  year={2014},
  publisher={JSTOR}
}

@article{Bolstad1997,
  title={Modelling micro-habitat temperature for Dendroctonus ponderosae (Coleoptera: Scolytidae)},
  author={Bolstad, Paul V and Bentz, Barbara J and Logan, Jesse A},
  journal={Ecological modelling},
  volume={94},
  number={2},
  pages={287--297},
  year={1997},
  publisher={Elsevier}
}

@article{Caswell2012,
  title={Matrix models and sensitivity analysis of populations classified by age and stage: a vec-permutation matrix approach},
  author={Caswell, Hal},
  journal={Theoretical Ecology},
  volume={5},
  number={3},
  pages={403--417},
  year={2012},
  publisher={Springer}
}

@article{Childs2004,
  title={Evolution of size--dependent flowering in a variable environment: construction and analysis of a stochastic integral projection model},
  author={Childs, Dylan Z and Rees, Mark and Rose, Karen E and Grubb, Peter J and Ellner, Stephen P},
  journal={Proceedings of the Royal Society of London B: Biological Sciences},
  volume={271},
  number={1537},
  pages={425--434},
  year={2004},
  publisher={The Royal Society}
}

@article{Cleland2007,
  title={Shifting plant phenology in response to global change},
  author={Cleland, Elsa E and Chuine, Isabelle and Menzel, Annette and Mooney, Harold A and Schwartz, Mark D},
  journal={Trends in ecology \& evolution},
  volume={22},
  number={7},
  pages={357--365},
  year={2007},
  publisher={Elsevier}
}

@article{Cole1981,
  title={Some risks and causes of mortality in mountain pine beetle populations: a long-term analysis},
  author={Cole, Walter E},
  journal={Researches on Population Ecology},
  volume={23},
  number={1},
  pages={116--144},
  year={1981},
  publisher={Springer}
}

@article{Coulson2008,
  title={The dynamics of a quantitative trait in an age-structured population living in a variable environment},
  author={Coulson, Tim and Tuljapurkar, Shripad},
  journal={The American Naturalist},
  volume={172},
  number={5},
  pages={599--612},
  year={2008},
  publisher={The University of Chicago Press}
}

@article{Coulson2010,
  title={Using evolutionary demography to link life history theory, quantitative genetics and population ecology},
  author={Coulson, Tim and Tuljapurkar, Shripad and Childs, Dylan Z},
  journal={Journal of Animal Ecology},
  volume={79},
  number={6},
  pages={1226--1240},
  year={2010},
  publisher={Wiley Online Library}
}

@article{Deangelis2005,
  title={Individual-based modeling of ecological and evolutionary processes},
  author={DeAngelis, Donald L and Mooij, Wolf M},
  journal={Annual Review of Ecology, Evolution, and Systematics},
  pages={147--168},
  year={2005},
  publisher={JSTOR}
}

@article{Dennis1986,
  title={Stochastic model of insect phenology: estimation and testing},
  author={Dennis, Brian and Kemp, William P and Beckwith, Roy C},
  journal={Environmental Entomology},
  volume={15},
  number={3},
  pages={540--546},
  year={1986},
  publisher={The Oxford University Press}
}

@article{deValpine2009,
  title={Stochastic development in biologically structured population models},
  author={de Valpine, P},
  journal={Ecology},
  volume={90},
  number={10},
  pages={2889--2901},
  year={2009},
  publisher={Wiley Online Library}
}

@article{Dooley2015,
  title={A comparison of mountain pine beetle (Coleoptera: Curculionidae, Scolytinae) productivity and survival in lodgepole and whitebark pine after a region-wide cold weather event},
  author={Dooley, Edith M and Six, Diana L and Powell, James A},
  journal={Forest Science},
  volume={61},
  number={2},
  pages={235--246},
  year={2015},
  publisher={Society of American Foresters}
}

@article{Ellner2006,
  title={Integral projection models for species with complex demography},
  author={Ellner, Stephen P and Rees, Mark},
  journal={The American Naturalist},
  volume={167},
  number={3},
  pages={410--428},
  year={2006},
  publisher={The University of Chicago Press}
}

@article{Ellner2007,
  title={Stochastic stable population growth in integral projection models: theory and application},
  author={Ellner, Stephen P and Rees, Mark},
  journal={Journal of mathematical biology},
  volume={54},
  number={2},
  pages={227--256},
  year={2007},
  publisher={Springer}
}

@article{Evenden2014,
  title={Factors influencing flight capacity of the mountain pine beetle (Coleoptera: Curculionidae: Scolytinae)},
  author={Evenden, ML and Whitehouse, CM and Sykes, J},
  journal={Environmental Entomology},
  volume={43},
  number={1},
  pages={187--196},
  year={2014},
  publisher={Oxford University Press Oxford, UK}
}

@article{Focks1993,
  title={Dynamic life table model for Aedes aegypti (Diptera: Culicidae): analysis of the literature and model development},
  author={Focks, D Ae and Haile, DG and Daniels, E and Mount, G Ae},
  journal={Journal of medical entomology},
  volume={30},
  number={6},
  pages={1003--1017},
  year={1993},
  publisher={The Oxford University Press}
}

@article{Focks1995,
  title={A simulation model of the epidemiology of urban dengue fever: literature analysis, model development, preliminary validation, and samples of simulation results},
  author={Focks, Dana A and Daniels, Eric and Haile, Dan G and Keesling, James E and others},
  journal={American Journal of Tropical Medicine and Hygiene},
  volume={53},
  number={5},
  pages={489--506},
  year={1995},
  publisher={[Lawrence, Kan., etc., Allen Press, etc.]}
}

@article{Ghersa1995,
  title={Using phenology prediction in weed management: a review},
  author={Ghersa, CM and Holt, JS},
  journal={Weed research},
  volume={35},
  number={6},
  pages={461--470},
  year={1995},
  publisher={Wiley Online Library}
}

@article{Gilbert2004,
  title={Comparison of three models predicting developmental milestones given environmental and individual variation},
  author={Gilbert, Estella and Powell, James A and Logan, Jesse A and Bentz, Barbara J},
  journal={Bulletin of Mathematical Biology},
  volume={66},
  number={6},
  pages={1821--1850},
  year={2004},
  publisher={Springer}
}

@article{Goodsman2016,
  title={Aggregation and a strong Allee effect in a cooperative outbreak insect},
  author={Goodsman, DW and Koch, D and Whitehouse, C and Evenden, ML and Cooke, BJ and Lewis, MA},
  journal={Ecological Applications},
  volume={26},
  number={8},
  pages={2621--2634},
  year={2016},
  publisher={Wiley Online Library}
}

@incollection{Herms2004,
  title={Using degree-days and plant phenology to predict pest activity},
  author={Herms, Daniel A},
  booktitle={IPM (integrated pest management) of midwest landscapes},
  editor = {Krischik V and Davidson J},
  pages={49--59},
  year={2004},
  publisher={Minnesota Agricultural Experiment Station Publication 58-07645}
}

@book{Hogg2005,
	title={Introduction to Mathematical Statistics: 6th Ed},
	author={Hogg, R V and Craig, A T},
	year={2005},
	publisher={Macmillan},
	address ={London}
}

@article{Inouye2000,
  title={The ecological and evolutionary significance of frost in the context of climate change},
  author={Inouye, David W},
  journal={Ecology Letters},
  volume={3},
  number={5},
  pages={457--463},
  year={2000},
  publisher={Wiley Online Library}
}

@article{Kemp1986,
  title={Stochastic phenology model for the western spruce budworm (Lepidoptera: Tortricidae)},
  author={Kemp, William P and Dennis, Brian and Beckwith, Roy C},
  journal={Environmental entomology},
  volume={15},
  number={3},
  pages={547--554},
  year={1986},
  publisher={The Oxford University Press}
}

@article{Kendall2011,
  title={Demographic heterogeneity, cohort selection, and population growth},
  author={Kendall, Bruce E and Fox, Gordon A and Fujiwara, Masami and Nogeire, Theresa M},
  journal={Ecology},
  volume={92},
  number={10},
  pages={1985--1993},
  year={2011},
  publisher={Wiley Online Library}
}

@incollection{Lee1991,
  title={Principles of insect low temperature tolerance},
  author={Lee Jr, Richard E},
  booktitle={Insects at low temperature},
  pages={17--46},
  year={1991},
  publisher={Springer}
}

@article{Legros2011,
  title={Evaluation of location-specific predictions by a detailed simulation model of Aedes aegypti populations},
  author={Legros, Mathieu and Magori, Krisztian and Morrison, Amy C and Xu, Chonggang and Scott, Thomas W and Lloyd, Alun L and Gould, Fred},
  journal={PLoS One},
  volume={6},
  number={7},
  pages={e22701},
  year={2011},
  publisher={Public Library of Science}
}

@article{Leslie1945,
  title={On the use of matrices in certain population mathematics},
  author={Leslie, P. H.},
  journal={Biometrika},
  volume={33},
  pages={183--212},
  year={1945},
}

@article{Leslie1948,
  title={Some further notes on the use of  matrices in population mathematics},
  author={Leslie, P. H.},
  journal={Biometrika},
  volume={35},
  pages={213--245},
  year={1948},
}

@article{Logan1988,
  title={Toward an expert system for development of pest simulation models},
  author={Logan, Jesse A},
  journal={Environmental Entomology},
  volume={17},
  number={2},
  pages={359--376},
  year={1988},
  publisher={The Oxford University Press}
}

@article{Logan1998,
  title={Model analysis of spatial patterns in mountain pine beetle outbreaks},
  author={Logan, Jesse A and White, Peter and Bentz, Barbara J and Powell, James A},
  journal={Theoretical population biology},
  volume={53},
  number={3},
  pages={236--255},
  year={1998},
  publisher={Elsevier}
}

@article{Logan1999,
  title={Model analysis of mountain pine beetle (Coleoptera: Scolytidae) seasonality},
  author={Logan, Jesse A and Bentz, Barbara J},
  journal={Environmental Entomology},
  volume={28},
  number={6},
  pages={924--934},
  year={1999},
  publisher={The Oxford University Press}
}

@article{Logan2001,
  title={Ghost forests, global warming, and the mountain pine beetle (Coleoptera: Scolytidae)},
  author={Logan, Jesse A and Powell, James A},
  journal={American Entomologist},
  volume={47},
  number={3},
  pages={160},
  year={2001}
}

@article{Lotka1939,
  title={A contribution to the theory of self-renewing aggregates, with special reference to industrial replacement},
  author={Lotka, A. J.},
  journal={Annals of Mathematical Statistics},
  volume={10},
  pages={1--25},
  year={1939},
}

@article{Magori2009,
  title={Skeeter Buster: a stochastic, spatially explicit modeling tool for studying Aedes aegypti population replacement and population suppression strategies},
  author={Magori, Krisztian and Legros, Mathieu and Puente, Molly E and Focks, Dana A and Scott, Thomas W and Lloyd, Alun L and Gould, Fred},
  journal={PLoS Negl Trop Dis},
  volume={3},
  number={9},
  pages={e508},
  year={2009},
  publisher={Public Library of Science}
}

@article{McCambridge1971,
  title={Temperature limits of flight of the mountain pine beetle, Dendroctonus ponderosae},
  author={McCambridge, W. F.},
  journal={Annals of the Entomological Society of America},
  volume={64},
  pages={534--535},
  year={1971},
  publisher={Oxford University Press, Oxford, UK}
}

@article{McKendrick1926,
  title={Applications of mathematics to medical problems},
  author={McKendrick, A. G.},
  journal={Proceedings of the Edinburgh Mathematical Society},
  volume={40},
  pages={98--130},
  year={1926},
}

@article{Molnar2013,
  title={Metabolic approaches to understanding climate change impacts on seasonal host-macroparasite dynamics},
  author={Moln{\'a}r, P{\'e}ter K and Kutz, Susan J and Hoar, Bryanne M and Dobson, Andrew P},
  journal={Ecology Letters},
  volume={16},
  number={1},
  pages={9--21},
  year={2013},
  publisher={Wiley Online Library}
}

@article{Nealis2014,
  title={An individual-based phenology model for western spruce budworm (Lepidoptera: Tortricidae)},
  author={Nealis, VG and R{\'e}gni{\`e}re, J},
  journal={The Canadian Entomologist},
  volume={146},
  number={03},
  pages={306--320},
  year={2014},
  publisher={Cambridge Univ Press}
}

@article{Osawa1983,
  title={A stochastic model of balsam fir bud phenology utilizing maximum likelihood parameter estimation},
  author={Osawa, Akira and Shoemaker, Christine A and Stedinger, Jery R},
  journal={Forest science},
  volume={29},
  number={3},
  pages={478--490},
  year={1983},
  publisher={Society of American Foresters}
}

@article{Plard2016,
  title={Des diff\'erences, pourquoi? Transmission, maintenance and effects of phenotypic variance},
  author={Plard, Floriane and Gaillard, Jean-Michel and Coulson, Tim and Tuljapurkar, Shripad},
  journal={Journal of Animal Ecology},
  volume={85},
  pages={356--370},
  year={2016},
  publisher={Wiley Online Library}
}

@article{Powell2009,
  title={Connecting phenological predictions with population growth rates for mountain pine beetle, an outbreak insect},
  author={Powell, James A and Bentz, Barbara J},
  journal={Landscape Ecology},
  volume={24},
  number={5},
  pages={657--672},
  year={2009},
  publisher={Springer}
}

@article{Pruess1983,
  title={Day-degree methods for pest management},
  author={Pruess, Kenneth P},
  journal={Environmental Entomology},
  volume={12},
  number={3},
  pages={613--619},
  year={1983},
  publisher={The Oxford University Press}
}

@article{Raffa2008,
  title={Cross-scale drivers of natural disturbances prone to anthropogenic amplification: the dynamics of bark beetle eruptions},
  author={Raffa, Kenneth F and Aukema, Brian H and Bentz, Barbara J and Carroll, Allan L and Hicke, Jeffrey A and Turner, Monica G and Romme, William H},
  journal={Bioscience},
  volume={58},
  number={6},
  pages={501--517},
  year={2008},
  publisher={Oxford University Press}
}

@phdthesis{Rosenberger2016,
  title={Susceptibility and suitability of northeastern North American pines for mountain pine beetle, Dendroctonus ponderosae Hopkins},
  author={Rosenberger, Derek William},
  year={2016},
  school={University of Minnesota}
}

@article{Rosenberger2017,
  title={Cold tolerance of mountain pine beetle among novel eastern pines: A potential for trade-offs in an invaded range?},
  author={Rosenberger, Derek W and Venette, R  C and Aukema, Brian H},
  journal={Forest Ecology and Management},
  volume={},
  number={},
  pages={},
  year={In press},
}

@Manual{RCoreTeam2016,
    title = {R: A Language and Environment for Statistical Computing},
    author = {{R Core Team}},
    organization = {R Foundation for Statistical Computing},
    address = {Vienna, Austria},
    year = {2016},
    url = {https://www.R-project.org/},
 }

@article{Rees2009,
  title={Integral projection models for populations in temporally varying environments},
  author={Rees, Mark and Ellner, Stephen P},
  journal={Ecological Monographs},
  volume={79},
  number={4},
  pages={575--594},
  year={2009},
  publisher={Wiley Online Library}
}

@article{Regniere1984,
  title={A method of describing and using variability in development rates for the simulation of insect phenology},
  author={R{\'e}gni{\`e}re, Jacques},
  journal={The Canadian Entomologist},
  volume={116},
  number={10},
  pages={1367--1376},
  year={1984},
  publisher={Cambridge Univ Press}
}

@article{Regniere2007,
  title={Modeling cold tolerance in the mountain pine beetle, Dendroctonus ponderosae},
  author={R{\'e}gni{\`e}re, Jacques and Bentz, Barbara},
  journal={Journal of Insect Physiology},
  volume={53},
  number={6},
  pages={559--572},
  year={2007},
  publisher={Elsevier}
}

@article{Regniere2012a,
  title={Effects of temperature on development, survival and reproduction of insects: experimental design, data analysis and modeling},
  author={R{\'e}gni{\`e}re, Jacques and Powell, James and Bentz, Barbara and Nealis, Vincent},
  journal={Journal of Insect Physiology},
  volume={58},
  number={5},
  pages={634--647},
  year={2012},
  publisher={Elsevier}
}

@article{Regniere2012b,
  title={Predicting insect distributions under climate change from physiological responses: spruce budworm as an example},
  author={R{\'e}gni{\`e}re, Jacques and St-Amant, R{\'e}mi and Duval, Pierre},
  journal={Biological Invasions},
  volume={14},
  number={8},
  pages={1571--1586},
  year={2012},
  publisher={Springer}
}

@incollection{Regniere2013,
  title={Animal life cycle models (Poikilotherms)},
  author={R{\'e}gni{\`e}re, Jacques and Powell, James A},
  booktitle={Phenology: An Integrative Environmental Science},
  pages={295--316},
  year={2013},
  publisher={Springer}
}

@manual{Regniere2014,
	title = {BioSIM 10 - user's manual},
	 author = {R{\'e}gni{\`e}re, Jacques and Saint-Amant, R and B{\'e}chard A.},
	organization = {Natural Resources Canada, Canadian Forest Service},
	address = {Laurentian Forest Centre, Qu{\'e}bec, Canada},
	year = {2014},
}

@incollection{Regniere2015,
  title={Individual-Based Modeling: Mountain Pine Beetle Seasonal Biology in Response to Climate},
  author={R{\'e}gni{\`e}re, Jacques and Bentz, Barbara J and Powell, Jim A and St-Amant, R{\'e}mi},
  booktitle={Simulation Modeling of Forest Landscape Disturbances},
  pages={135--164},
  year={2015},
  publisher={Springer}
}

@article{Safranyik2006,
  title={The biology and epidemiology of the mountain pine beetle in lodgepole pine forests.},
  author={Safranyik, Les and Carroll, Allan L and Wilson, B and others},
  journal={The mountain pine beetle: a synthesis of biology, management and impacts on lodgepole pine},
  pages={3--66},
  year={2006},
  publisher={Canadian Forest Service}
}

@article{Safranyik2010,
  title={Potential for range expansion of mountain pine beetle into the boreal forest of North America},
  author={Safranyik, L and Carroll, AL and R{\'e}gni{\`e}re, J and Langor, DW and Riel, WG and Shore, TL and Peter, BJCB and Cooke, BJ and Nealis, VG and Taylor, SW},
  journal={The Canadian Entomologist},
  volume={142},
  number={05},
  pages={415--442},
  year={2010},
  publisher={Cambridge Univ Press}
}

@article{Sambaraju2012,
  title={Climate change could alter the distribution of mountain pine beetle outbreaks in western Canada},
  author={Sambaraju, Kishan R and Carroll, Allan L and Zhu, Jun and Stahl, Kerstin and Moore, R Dan and Aukema, Brian H},
  journal={Ecography},
  volume={35},
  number={3},
  pages={211--223},
  year={2012},
  publisher={Wiley Online Library}
}

@article{Sharratt1989,
  title={Base temperature for the application of the growing-degree-day model to field-grown alfalfa},
  author={Sharratt, BS and Sheaffer, CC and Baker, DG},
  journal={Field Crops Research},
  volume={21},
  number={2},
  pages={95--102},
  year={1989},
  publisher={Elsevier}
}

@article{Schoolfield1981,
  title={Non-linear regression of biological temperature-dependent rate models based on absolute reaction-rate theory},
  author={Schoolfield, RM and Sharpe, PJH and Magnuson, CE},
  journal={Journal of theoretical biology},
  volume={88},
  number={4},
  pages={719--731},
  year={1981},
  publisher={Elsevier}
}

@article{Sharpe1911,
  title={A problem in age-distribution},
  author={Sharpe, F. R. and Lotka, A J},
  journal={Philosophical Magazine},
  volume={21},
  pages={435--438},
  year={1911},
}

@article{Sharpe1977a,
  title={Reaction kinetics of poikilotherm development},
  author={Sharpe, Peter JH and DeMichele, Don W},
  journal={Journal of Theoretical Biology},
  volume={64},
  number={4},
  pages={649--670},
  year={1977},
  publisher={Elsevier}
}

@article{Sharpe1977b,
  title={Distribution model of organism development times},
  author={Sharpe, Peter JH and Curry, Guy L and DeMichele, Don W and Cole, Charles L},
  journal={Journal of Theoretical Biology},
  volume={66},
  number={1},
  pages={21--38},
  year={1977},
  publisher={Elsevier}
}

@article{Stahl2006,
  title={Climatology of winter cold spells in relation to mountain pine beetle mortality in British Columbia, Canada},
  author={Stahl, K and Moore, RD and McKendry, IG},
  journal={Climate Research},
  volume={32},
  number={1},
  pages={13--23},
  year={2006},
}

@article{Singleton1969,
  title={An algorithm for computing the mixed radix fast Fourier transform},
  author={Singleton, RC},
  journal={IEEE Transactions on audio and electroacoustics},
  volume={17},
  number={2},
  pages={93--103},
  year={1969},
  publisher={IEEE}
}

@article{Stearns1989,
  title={The evolutionary significance of phenotypic plasticity},
  author={Stearns, Stephen C},
  journal={Bioscience},
  volume={39},
  number={7},
  pages={436--445},
  year={1989},
  publisher={JSTOR}
}

@article{Tobin2008,
  title={Historical and projected interactions between climate change and insect voltinism in a multivoltine species},
  author={Tobin, Patrick C and Nagarkatti, Sudha and Loeb, Greg and Saunders, Michael C},
  journal={Global Change Biology},
  volume={14},
  number={5},
  pages={951--957},
  year={2008},
  publisher={Wiley Online Library}
}

@article{Tuljapurkar2006,
  title={From stage to age in variable environments: life expectancy and survivorship},
  author={Tuljapurkar, Shripad and Horvitz, Carol C},
  journal={Ecology},
  volume={87},
  number={6},
  pages={1497--1509},
  year={2006},
  publisher={Wiley Online Library}
}

@article{tuljapurkar2009,
  title={Dynamic heterogeneity in life histories},
  author={Tuljapurkar, Shripad and Steiner, Ulrich K and Orzack, Steven Hecht},
  journal={Ecology letters},
  volume={12},
  number={1},
  pages={93--106},
  year={2009},
  publisher={Wiley Online Library}
}

@incollection{vonFoerster1959,
Author = {von Foerster, H},
Editor = {Stohlman, F Jr.},
Title = {{Some remarks on changing populations}},
Booktitle = {{The Kinetics of Cellular Proliferation}},
Year = {{1959}},
Publisher = {{Grune \& Stratton}},
Address = {{New York}},
}

@article{Wagner1984,
  title={Modeling distributions of insect development time: a literature review and application of the Weibull function},
  author={Wagner, Terence L and Wu, Hsin-I and Sharpe, Peter JH and Coulson, RN},
  journal={Annals of the Entomological Society of America},
  volume={77},
  number={5},
  pages={475--483},
  year={1984},
  publisher={The Oxford University Press}
}

@article{Yuill1941,
  title={Cold hardiness of two species of bark beetles in California forests},
  author={Yuill, JS},
  journal={Journal of Economic Entomology},
  volume={34},
  number={5},
  pages={702--709},
  year={1941},
  publisher={The Oxford University Press}
}
